# Supplementary material for: Rapid Synthesis of the Spiroketal Subunit of Neaumycin B: Stereochemical Aspects of Singly Anomeric Spiroketals and Proposal for a Stereocenter Reassignment
Source: Org Lett. 2024 Dec 9;26(50):10774–9. doi: 10.1021/acs.orglett.4c03751 (PMC11668044; doi:10.1021/acs.orglett.4c03751)
Supplement: Supplementary file 2 — ol4c03751_si_002.zip [file ol4c03751_si_002.zip]

Archive with 3,397 entries (3,110 files):
- Compound S8/
- __MACOSX/._Compound S8
- Compound S8/13C/
- __MACOSX/Compound S8/._13C
- Compound S8/.DS_Store
- __MACOSX/Compound S8/._.DS_Store
- Compound S8/1H/
- Compound S8/Compound S8.txt
- __MACOSX/Compound S8/._Compound S8.txt
- Compound S8/Compound S8.mol
- __MACOSX/Compound S8/._Compound S8.mol
- Compound S8/13C/20/
- Compound S8/1H/10/
- __MACOSX/Compound S8/1H/._10
- Compound S8/13C/20/uxnmr.par
- Compound S8/13C/20/prosol_History
- Compound S8/13C/20/stanprogram7620
- Compound S8/13C/20/pulseprogram
- Compound S8/13C/20/precom.output
- Compound S8/13C/20/format.temp
- Compound S8/13C/20/audita.txt
- Compound S8/13C/20/pdata/
- Compound S8/13C/20/cpdprg2
- Compound S8/13C/20/fq1list
- Compound S8/13C/20/fid
- Compound S8/13C/20/shimvalues
- Compound S8/13C/20/uxnmr.info
- Compound S8/13C/20/scon2
- Compound S8/13C/20/acqu
- Compound S8/13C/20/topshimreport
- Compound S8/13C/20/acqus
- Compound S8/13C/20/specpar
- Compound S8/1H/10/uxnmr.par
- Compound S8/1H/10/prosol_History
- Compound S8/1H/10/stanprogram7620
- Compound S8/1H/10/pulseprogram
- Compound S8/1H/10/precom.output
- Compound S8/1H/10/format.temp
- Compound S8/1H/10/audita.txt
- Compound S8/1H/10/pdata/
- Compound S8/1H/10/fq1list
- Compound S8/1H/10/fid
- Compound S8/1H/10/shimvalues
- Compound S8/1H/10/uxnmr.info
- Compound S8/1H/10/scon2
- Compound S8/1H/10/acqu
- Compound S8/1H/10/topshimreport
- Compound S8/1H/10/acqus
- Compound S8/1H/10/specpar
- Compound S8/13C/20/pdata/1/
- Compound S8/1H/10/pdata/1/
- Compound S8/13C/20/pdata/1/proc
- Compound S8/13C/20/pdata/1/peaks
- Compound S8/13C/20/pdata/1/peakrng
- Compound S8/13C/20/pdata/1/peaklist.xml
- Compound S8/13C/20/pdata/1/title
- Compound S8/13C/20/pdata/1/parm.txt
- Compound S8/13C/20/pdata/1/auditp.txt
- Compound S8/13C/20/pdata/1/intrng
- Compound S8/13C/20/pdata/1/1r
- Compound S8/13C/20/pdata/1/1i
- Compound S8/13C/20/pdata/1/procs
- Compound S8/13C/20/pdata/1/outd
- Compound S8/1H/10/pdata/1/proc
- Compound S8/1H/10/pdata/1/peaks
- Compound S8/1H/10/pdata/1/peakrng
- Compound S8/1H/10/pdata/1/multiplet.txt
- Compound S8/1H/10/pdata/1/daisymultiplet.txt
- Compound S8/1H/10/pdata/1/peaklist.xml
- Compound S8/1H/10/pdata/1/title
- Compound S8/1H/10/pdata/1/int_labels.txt
- Compound S8/1H/10/pdata/1/parm.txt
- Compound S8/1H/10/pdata/1/auditp.txt
- Compound S8/1H/10/pdata/1/intrng
- Compound S8/1H/10/pdata/1/1r
- Compound S8/1H/10/pdata/1/1i
- Compound S8/1H/10/pdata/1/procs
- Compound S8/1H/10/pdata/1/outd
- Compound S8/1H/10/pdata/1/multipletHZ.txt
- Compound S8/1H/10/pdata/1/daisymultipletHZ.txt
- Compound S8/1H/10/pdata/1/multiplet_options.prop
- Compound S8/1H/10/pdata/1/mol2ppm.txt
- Compound S8/1H/10/pdata/1/integrals.txt
- Compound 4/
- Compound 4/13C/
- Compound 4/.DS_Store
- __MACOSX/Compound 4/._.DS_Store
- Compound 4/Compound 4.mol
- __MACOSX/Compound 4/._Compound 4.mol
- Compound 4/1H/
- __MACOSX/Compound 4/._1H
- Compound 4/Compound 4.txt
- __MACOSX/Compound 4/._Compound 4.txt
- Compound 4/13C/41/
- __MACOSX/Compound 4/13C/._41
- Compound 4/1H/40/
- __MACOSX/Compound 4/1H/._40
- Compound 4/13C/41/uxnmr.par
- __MACOSX/Compound 4/13C/41/._uxnmr.par
- Compound 4/13C/41/prosol_History
- __MACOSX/Compound 4/13C/41/._prosol_History
- Compound 4/13C/41/pulseprogram
- __MACOSX/Compound 4/13C/41/._pulseprogram
- Compound 4/13C/41/precom.output
- __MACOSX/Compound 4/13C/41/._precom.output
- Compound 4/13C/41/format.temp
- __MACOSX/Compound 4/13C/41/._format.temp
- Compound 4/13C/41/audita.txt
- __MACOSX/Compound 4/13C/41/._audita.txt
- Compound 4/13C/41/pdata/
- __MACOSX/Compound 4/13C/41/._pdata
- Compound 4/13C/41/cpdprg2
- __MACOSX/Compound 4/13C/41/._cpdprg2
- Compound 4/13C/41/fq1list
- __MACOSX/Compound 4/13C/41/._fq1list
- Compound 4/13C/41/fid
- __MACOSX/Compound 4/13C/41/._fid
- Compound 4/13C/41/shimvalues
- __MACOSX/Compound 4/13C/41/._shimvalues
- Compound 4/13C/41/uxnmr.info
- __MACOSX/Compound 4/13C/41/._uxnmr.info
- Compound 4/13C/41/stanprogram2264
- __MACOSX/Compound 4/13C/41/._stanprogram2264
- Compound 4/13C/41/scon2
- __MACOSX/Compound 4/13C/41/._scon2
- Compound 4/13C/41/acqu
- __MACOSX/Compound 4/13C/41/._acqu
- Compound 4/13C/41/topshimreport
- __MACOSX/Compound 4/13C/41/._topshimreport
- Compound 4/13C/41/acqus
- __MACOSX/Compound 4/13C/41/._acqus
- Compound 4/13C/41/specpar
- __MACOSX/Compound 4/13C/41/._specpar
- Compound 4/1H/40/uxnmr.par
- Compound 4/1H/40/prosol_History
- Compound 4/1H/40/pulseprogram
- Compound 4/1H/40/precom.output
- Compound 4/1H/40/format.temp
- Compound 4/1H/40/audita.txt
- Compound 4/1H/40/pdata/
- Compound 4/1H/40/fq1list
- Compound 4/1H/40/fid
- Compound 4/1H/40/shimvalues
- Compound 4/1H/40/uxnmr.info
- Compound 4/1H/40/stanprogram2264
- Compound 4/1H/40/scon2
- Compound 4/1H/40/acqu
- Compound 4/1H/40/topshimreport
- Compound 4/1H/40/acqus
- Compound 4/1H/40/specpar
- Compound 4/13C/41/pdata/1/
- __MACOSX/Compound 4/13C/41/pdata/._1
- Compound 4/1H/40/pdata/1/
- Compound 4/13C/41/pdata/1/proc
- __MACOSX/Compound 4/13C/41/pdata/1/._proc
- Compound 4/13C/41/pdata/1/peaks
- Compound 4/13C/41/pdata/1/peakrng
- __MACOSX/Compound 4/13C/41/pdata/1/._peakrng
- Compound 4/13C/41/pdata/1/peaklist.xml
- __MACOSX/Compound 4/13C/41/pdata/1/._peaklist.xml
- Compound 4/13C/41/pdata/1/title
- __MACOSX/Compound 4/13C/41/pdata/1/._title
- Compound 4/13C/41/pdata/1/parm.txt
- __MACOSX/Compound 4/13C/41/pdata/1/._parm.txt
- Compound 4/13C/41/pdata/1/auditp.txt
- __MACOSX/Compound 4/13C/41/pdata/1/._auditp.txt
- Compound 4/13C/41/pdata/1/intrng
- __MACOSX/Compound 4/13C/41/pdata/1/._intrng
- Compound 4/13C/41/pdata/1/1r
- __MACOSX/Compound 4/13C/41/pdata/1/._1r
- Compound 4/13C/41/pdata/1/1i
- __MACOSX/Compound 4/13C/41/pdata/1/._1i
- Compound 4/13C/41/pdata/1/procs
- __MACOSX/Compound 4/13C/41/pdata/1/._procs
- Compound 4/13C/41/pdata/1/outd
- __MACOSX/Compound 4/13C/41/pdata/1/._outd
- Compound 4/1H/40/pdata/1/proc
- Compound 4/1H/40/pdata/1/peaks
- Compound 4/1H/40/pdata/1/peakrng
- Compound 4/1H/40/pdata/1/peaklist.xml
- Compound 4/1H/40/pdata/1/title
- Compound 4/1H/40/pdata/1/parm.txt
- Compound 4/1H/40/pdata/1/auditp.txt
- Compound 4/1H/40/pdata/1/intrng
- Compound 4/1H/40/pdata/1/1r
- Compound 4/1H/40/pdata/1/1i
- Compound 4/1H/40/pdata/1/procs
- Compound 4/1H/40/pdata/1/outd
- Compound 4/1H/40/pdata/1/integrals.txt
- Compound 5/
- Compound 5/13C/
- Compound 5/.DS_Store
- __MACOSX/Compound 5/._.DS_Store
- Compound 5/Compound 5.mol
- __MACOSX/Compound 5/._Compound 5.mol
- Compound 5/1H/
- __MACOSX/Compound 5/._1H
- Compound 5/Compound 5.txt
- __MACOSX/Compound 5/._Compound 5.txt
- Compound 5/13C/3/
- __MACOSX/Compound 5/13C/._3
- Compound 5/1H/13/
- __MACOSX/Compound 5/1H/._13
- Compound 5/13C/3/uxnmr.par
- __MACOSX/Compound 5/13C/3/._uxnmr.par
- Compound 5/13C/3/prosol_History
- __MACOSX/Compound 5/13C/3/._prosol_History
- Compound 5/13C/3/pulseprogram
- __MACOSX/Compound 5/13C/3/._pulseprogram
- Compound 5/13C/3/precom.output
- __MACOSX/Compound 5/13C/3/._precom.output
- Compound 5/13C/3/format.temp
- __MACOSX/Compound 5/13C/3/._format.temp
- Compound 5/13C/3/audita.txt
- __MACOSX/Compound 5/13C/3/._audita.txt
- Compound 5/13C/3/pdata/
- __MACOSX/Compound 5/13C/3/._pdata
- Compound 5/13C/3/cpdprg2
- __MACOSX/Compound 5/13C/3/._cpdprg2
- Compound 5/13C/3/fq1list
- __MACOSX/Compound 5/13C/3/._fq1list
- Compound 5/13C/3/fid
- __MACOSX/Compound 5/13C/3/._fid
- Compound 5/13C/3/shimvalues
- __MACOSX/Compound 5/13C/3/._shimvalues
- Compound 5/13C/3/stanprogram4516
- __MACOSX/Compound 5/13C/3/._stanprogram4516
- Compound 5/13C/3/uxnmr.info
- __MACOSX/Compound 5/13C/3/._uxnmr.info
- Compound 5/13C/3/scon2
- __MACOSX/Compound 5/13C/3/._scon2
- Compound 5/13C/3/acqu
- __MACOSX/Compound 5/13C/3/._acqu
- Compound 5/13C/3/topshimreport
- __MACOSX/Compound 5/13C/3/._topshimreport
- Compound 5/13C/3/acqus
- __MACOSX/Compound 5/13C/3/._acqus
- Compound 5/13C/3/specpar
- __MACOSX/Compound 5/13C/3/._specpar
- Compound 5/1H/13/uxnmr.par
- __MACOSX/Compound 5/1H/13/._uxnmr.par
- Compound 5/1H/13/prosol_History
- __MACOSX/Compound 5/1H/13/._prosol_History
- Compound 5/1H/13/pulseprogram
- __MACOSX/Compound 5/1H/13/._pulseprogram
- Compound 5/1H/13/precom.output
- __MACOSX/Compound 5/1H/13/._precom.output
- Compound 5/1H/13/format.temp
- __MACOSX/Compound 5/1H/13/._format.temp
- Compound 5/1H/13/audita.txt
- __MACOSX/Compound 5/1H/13/._audita.txt
- Compound 5/1H/13/pdata/
- __MACOSX/Compound 5/1H/13/._pdata
- Compound 5/1H/13/fq1list
- __MACOSX/Compound 5/1H/13/._fq1list
- Compound 5/1H/13/fid
- __MACOSX/Compound 5/1H/13/._fid
- Compound 5/1H/13/shimvalues
- __MACOSX/Compound 5/1H/13/._shimvalues
- Compound 5/1H/13/stanprogram12876
- __MACOSX/Compound 5/1H/13/._stanprogram12876
- Compound 5/1H/13/uxnmr.info
- __MACOSX/Compound 5/1H/13/._uxnmr.info
- Compound 5/1H/13/scon2
- __MACOSX/Compound 5/1H/13/._scon2
- Compound 5/1H/13/acqu
- __MACOSX/Compound 5/1H/13/._acqu
- Compound 5/1H/13/topshimreport
- __MACOSX/Compound 5/1H/13/._topshimreport
- Compound 5/1H/13/acqus
- __MACOSX/Compound 5/1H/13/._acqus
- Compound 5/1H/13/specpar
- __MACOSX/Compound 5/1H/13/._specpar
- Compound 5/13C/3/pdata/1/
- __MACOSX/Compound 5/13C/3/pdata/._1
- Compound 5/1H/13/pdata/1/
- __MACOSX/Compound 5/1H/13/pdata/._1
- Compound 5/13C/3/pdata/1/proc
- __MACOSX/Compound 5/13C/3/pdata/1/._proc
- Compound 5/13C/3/pdata/1/peaks
- Compound 5/13C/3/pdata/1/peakrng
- __MACOSX/Compound 5/13C/3/pdata/1/._peakrng
- Compound 5/13C/3/pdata/1/peaklist.xml
- __MACOSX/Compound 5/13C/3/pdata/1/._peaklist.xml
- Compound 5/13C/3/pdata/1/title
- __MACOSX/Compound 5/13C/3/pdata/1/._title
- Compound 5/13C/3/pdata/1/parm.txt
- __MACOSX/Compound 5/13C/3/pdata/1/._parm.txt
- Compound 5/13C/3/pdata/1/auditp.txt
- __MACOSX/Compound 5/13C/3/pdata/1/._auditp.txt
- Compound 5/13C/3/pdata/1/intrng
- __MACOSX/Compound 5/13C/3/pdata/1/._intrng
- Compound 5/13C/3/pdata/1/1r
- __MACOSX/Compound 5/13C/3/pdata/1/._1r
- Compound 5/13C/3/pdata/1/1i
- __MACOSX/Compound 5/13C/3/pdata/1/._1i
- Compound 5/13C/3/pdata/1/procs
- __MACOSX/Compound 5/13C/3/pdata/1/._procs
- Compound 5/13C/3/pdata/1/outd
- __MACOSX/Compound 5/13C/3/pdata/1/._outd
[truncated: 3,097 more entries]
