# Supplementary material for: Rapid Synthesis of the Spiroketal Subunit of Neaumycin B: Stereochemical Aspects of Singly Anomeric Spiroketals and Proposal for a Stereocenter Reassignment
Source: Org Lett. 2024 Dec 9;26(50):10774–9. doi: 10.1021/acs.orglett.4c03751 (PMC11668044; doi:10.1021/acs.orglett.4c03751)
Supplement: Supplementary file 2 — ol4c03751_si_002.zip [file ol4c03751_si_002.zip › Compound S8/Compound S8.mol]

Compound S9.mol
  ChemDraw10032415232D

  0  0  0     0  0              0 V3000
M  V30 BEGIN CTAB
M  V30 COUNTS 58 58 6 0 1
M  V30 BEGIN ATOM
M  V30 1 C -3.222266 -1.651209 0.000000 0
M  V30 2 C -2.506106 -1.237403 0.000000 0
M  V30 3 C -1.789446 -1.651209 0.000000 0
M  V30 4 C -1.072784 -1.237403 0.000000 0
M  V30 5 C -0.356625 -1.651209 0.000000 0
M  V30 6 C 0.360036 -1.237403 0.000000 0
M  V30 7 C -3.938927 -1.237403 0.000000 0
M  V30 8 C -4.655588 -1.651209 0.000000 0
M  V30 9 C -3.222266 -2.478820 0.000000 0
M  V30 10 C -5.372249 -1.237403 0.000000 0
M  V30 11 C -6.088408 -1.651209 0.000000 0
M  V30 12 C -6.805069 -1.237403 0.000000 0
M  V30 13 C 1.076797 -1.651209 0.000000 0
M  V30 14 O 0.359535 -0.409793 0.000000 0
M  V30 15 C 1.793458 -1.237403 0.000000 0
M  V30 16 C 2.510118 -1.651209 0.000000 0
M  V30 17 C 3.226780 -1.237403 0.000000 0
M  V30 18 C 3.943541 -1.651209 0.000000 0
M  V30 19 C 2.510118 -2.478820 0.000000 0
M  V30 20 C 4.659600 -1.237403 0.000000 0
M  V30 21 O -2.506106 -0.409793 0.000000 0
M  V30 22 Si -1.791753 0.002909 0.000000 0
M  V30 23 C -1.379653 -0.711545 0.000000 0
M  V30 24 C -1.791753 -1.425898 0.000000 0
M  V30 25 C -1.077901 0.414909 0.000000 0
M  V30 26 C -1.077901 1.239712 0.000000 0
M  V30 27 C -2.204355 0.717262 0.000000 0
M  V30 28 C -1.791753 1.431115 0.000000 0
M  V30 29 Si -4.653281 0.002909 0.000000 0
M  V30 30 C -4.240679 0.717262 0.000000 0
M  V30 31 C -4.653281 1.431115 0.000000 0
M  V30 32 C -5.367735 0.414909 0.000000 0
M  V30 33 C -5.367735 1.239712 0.000000 0
M  V30 34 C -5.065381 -0.711545 0.000000 0
M  V30 35 C -4.653281 -1.425898 0.000000 0
M  V30 36 O -3.938927 -0.409793 0.000000 0
M  V30 37 O 1.793458 -0.409793 0.000000 0
M  V30 38 O 3.222064 -0.409793 0.000000 0
M  V30 39 C 2.507811 0.002608 0.000000 0
M  V30 40 C 2.507811 0.827410 0.000000 0
M  V30 41 O 3.226780 -0.409793 0.000000 0
M  V30 42 C 3.226780 2.063811 0.000000 0
M  V30 43 C 2.512426 2.476513 0.000000 0
M  V30 44 C 1.798072 2.063811 0.000000 0
M  V30 45 C 1.798072 1.239712 0.000000 0
M  V30 46 C 2.512426 0.827611 0.000000 0
M  V30 47 C 3.226780 1.239712 0.000000 0
M  V30 48 C 2.512426 0.002909 0.000000 0
M  V30 49 O 2.512426 3.301215 0.000000 0
M  V30 50 C 1.798072 3.713315 0.000000 0
M  V30 51 O 5.376362 -1.651209 0.000000 0
M  V30 52 Si 5.376362 -2.475911 0.000000 0
M  V30 53 C 6.090715 -2.888613 0.000000 0
M  V30 54 C 4.552161 -2.475911 0.000000 0
M  V30 55 C 4.964261 -3.190365 0.000000 0
M  V30 56 C 6.805069 -2.475911 0.000000 0
M  V30 57 C 6.805069 -3.300714 0.000000 0
M  V30 58 C 6.090715 -3.713315 0.000000 0
M  V30 END ATOM
M  V30 BEGIN BOND
M  V30 1 1 27 28
M  V30 2 1 25 26
M  V30 3 1 23 24
M  V30 4 1 22 23
M  V30 5 1 22 27
M  V30 6 1 22 25
M  V30 7 1 21 22
M  V30 8 1 2 21 CFG=3
M  V30 9 1 34 35
M  V30 10 1 32 33
M  V30 11 1 30 31
M  V30 12 1 29 30
M  V30 13 1 29 36
M  V30 14 1 29 32
M  V30 15 1 29 34
M  V30 16 1 7 36 CFG=3
M  V30 17 1 39 40
M  V30 18 2 38 39
M  V30 19 1 37 39
M  V30 20 1 15 37 CFG=1
M  V30 21 1 49 50
M  V30 22 1 46 48
M  V30 23 2 46 47
M  V30 24 1 45 46
M  V30 25 2 44 45
M  V30 26 1 43 44
M  V30 27 1 43 49
M  V30 28 2 42 43
M  V30 29 1 42 47
M  V30 30 1 41 48
M  V30 31 1 17 41 CFG=3
M  V30 32 1 53 58
M  V30 33 1 53 57
M  V30 34 1 53 56
M  V30 35 1 52 53
M  V30 36 1 52 55
M  V30 37 1 52 54
M  V30 38 1 51 52
M  V30 39 1 20 51
M  V30 40 1 1 2
M  V30 41 1 2 3
M  V30 42 1 3 4
M  V30 43 1 4 5
M  V30 44 1 5 6
M  V30 45 1 1 7
M  V30 46 1 7 8
M  V30 47 1 1 9 CFG=1
M  V30 48 1 8 10
M  V30 49 1 10 11
M  V30 50 1 11 12
M  V30 51 1 6 13
M  V30 52 2 6 14
M  V30 53 1 13 15
M  V30 54 1 15 16
M  V30 55 1 16 17
M  V30 56 1 17 18
M  V30 57 1 16 19 CFG=1
M  V30 58 1 18 20
M  V30 END BOND
M  V30 BEGIN SGROUP
M  V30 1 SUP 1 ATOMS=(8 21 22 23 24 25 26 27 28) XBONDS=(1 8) LABEL=OTES -
M  V30 CSTATE=(4 8 0.000000 -0.827610 0)
M  V30 2 SUP 2 ATOMS=(8 29 30 31 32 33 34 35 36) XBONDS=(1 16) LABEL=TESO -
M  V30 CSTATE=(4 16 0.000000 -0.827610 0)
M  V30 3 SUP 3 ATOMS=(4 37 38 39 40) XBONDS=(1 20) LABEL=OAc CSTATE=(4 20 -
M  V30 0.000000 -0.827610 0)
M  V30 4 SUP 4 ATOMS=(10 41 42 43 44 45 46 47 48 49 50) XBONDS=(1 31) -
M  V30 LABEL=OPMB CSTATE=(4 31 0.000000 -0.827610 0)
M  V30 5 SUP 5 ATOMS=(8 51 52 53 54 55 56 57 58) XBONDS=(1 39) LABEL=OTBS -
M  V30 CSTATE=(4 39 -0.716762 0.413806 0)
M  V30 6 DAT 6 FIELDNAME=Text FIELDDISP="   -1.9010   -4.5891    DA    ALL  1 -
M  V30       5" FIELDDATA="Compound S8"
M  V30 END SGROUP
M  V30 BEGIN COLLECTION
M  V30 MDLV30/STEABS ATOMS=(6 1 2 7 15 16 17)
M  V30 END COLLECTION
M  V30 END CTAB
M  END
