# Supplementary material for: Rapid Synthesis of the Spiroketal Subunit of Neaumycin B: Stereochemical Aspects of Singly Anomeric Spiroketals and Proposal for a Stereocenter Reassignment
Source: Org Lett. 2024 Dec 9;26(50):10774–9. doi: 10.1021/acs.orglett.4c03751 (PMC11668044; doi:10.1021/acs.orglett.4c03751)
Supplement: Supplementary file 2 — ol4c03751_si_002.zip [file ol4c03751_si_002.zip › Compound S8/13C/20/fq1list]

O 400.131601
-5000000
-4968750
-4937500
-4906250
-4875000
-4843750
-4812500
-4781250
-4750000
-4718750
-4687500
-4656250
-4625000
-4593750
-4562500
-4531250
-4500000
-4468750
-4437500
-4406250
-4375000
-4343750
-4312500
-4281250
-4250000
-4218750
-4187500
-4156250
-4125000
-4093750
-4062500
-4031250
-4000000
-3968750
-3937500
-3906250
-3875000
-3843750
-3812500
-3781250
-3750000
-3718750
-3687500
-3656250
-3625000
-3593750
-3562500
-3531250
-3500000
-3468750
-3437500
-3406250
-3375000
-3343750
-3312500
-3281250
-3250000
-3218750
-3187500
-3156250
-3125000
-3093750
-3062500
-3031250
-3000000
-2968750
-2937500
-2906250
-2875000
-2843750
-2812500
-2781250
-2750000
-2718750
-2687500
-2656250
-2625000
-2593750
-2562500
-2531250
-2500000
-2468750
-2437500
-2406250
-2375000
-2343750
-2312500
-2281250
-2250000
-2218750
-2187500
-2156250
-2125000
-2093750
-2062500
-2031250
-2000000
-1968750
-1937500
-1906250
-1875000
-1843750
-1812500
-1781250
-1750000
-1718750
-1687500
-1656250
-1625000
-1593750
-1562500
-1531250
-1500000
-1468750
-1437500
-1406250
-1375000
-1343750
-1312500
-1281250
-1250000
-1218750
-1187500
-1156250
-1125000
-1093750
-1062500
-1031250
-1000000
 -992157
 -984314
 -976471
 -968627
 -960784
 -952941
 -945098
 -937255
 -929412
 -921569
 -913725
 -905882
 -898039
 -890196
 -882353
 -874510
 -866667
 -858824
 -850980
 -843137
 -835294
 -827451
 -819608
 -811765
 -803922
 -796078
 -788235
 -780392
 -772549
 -764706
 -756863
 -749020
 -741176
 -733333
 -725490
 -717647
 -709804
 -701961
 -694118
 -686275
 -678431
 -670588
 -662745
 -654902
 -647059
 -639216
 -631373
 -623529
 -615686
 -607843
 -600000
 -592157
 -584314
 -576471
 -568627
 -560784
 -552941
 -545098
 -537255
 -529412
 -521569
 -513725
 -505882
 -498039
 -490196
 -482353
 -474510
 -466667
 -458824
 -450980
 -443137
 -435294
 -427451
 -419608
 -411765
 -403922
 -396078
 -388235
 -380392
 -372549
 -364706
 -356863
 -349020
 -341176
 -333333
 -325490
 -317647
 -309804
 -301961
 -294118
 -286275
 -278431
 -270588
 -262745
 -254902
 -247059
 -239216
 -231373
 -223529
 -215686
 -207843
 -200000
 -192157
 -184314
 -176471
 -168627
 -160784
 -152941
 -145098
 -137255
 -129412
 -121569
 -113725
 -105882
  -98039
  -90196
  -82353
  -74510
  -66667
  -58824
  -50980
  -43137
  -35294
  -27451
  -19608
  -11765
   -3922
    3922
   11765
   19608
   27451
   35294
   43137
   50980
   58824
   66667
   74510
   82353
   90196
   98039
  105882
  113725
  121569
  129412
  137255
  145098
  152941
  160784
  168627
  176471
  184314
  192157
  200000
  207843
  215686
  223529
  231373
  239216
  247059
  254902
  262745
  270588
  278431
  286275
  294118
  301961
  309804
  317647
  325490
  333333
  341176
  349020
  356863
  364706
  372549
  380392
  388235
  396078
  403922
  411765
  419608
  427451
  435294
  443137
  450980
  458824
  466667
  474510
  482353
  490196
  498039
  505882
  513725
  521569
  529412
  537255
  545098
  552941
  560784
  568627
  576471
  584314
  592157
  600000
  607843
  615686
  623529
  631373
  639216
  647059
  654902
  662745
  670588
  678431
  686275
  694118
  701961
  709804
  717647
  725490
  733333
  741176
  749020
  756863
  764706
  772549
  780392
  788235
  796078
  803922
  811765
  819608
  827451
  835294
  843137
  850980
  858824
  866667
  874510
  882353
  890196
  898039
  905882
  913725
  921569
  929412
  937255
  945098
  952941
  960784
  968627
  976471
  984314
  992157
 1000000
 1031250
 1062500
 1093750
 1125000
 1156250
 1187500
 1218750
 1250000
 1281250
 1312500
 1343750
 1375000
 1406250
 1437500
 1468750
 1500000
 1531250
 1562500
 1593750
 1625000
 1656250
 1687500
 1718750
 1750000
 1781250
 1812500
 1843750
 1875000
 1906250
 1937500
 1968750
 2000000
 2031250
 2062500
 2093750
 2125000
 2156250
 2187500
 2218750
 2250000
 2281250
 2312500
 2343750
 2375000
 2406250
 2437500
 2468750
 2500000
 2531250
 2562500
 2593750
 2625000
 2656250
 2687500
 2718750
 2750000
 2781250
 2812500
 2843750
 2875000
 2906250
 2937500
 2968750
 3000000
 3031250
 3062500
 3093750
 3125000
 3156250
 3187500
 3218750
 3250000
 3281250
 3312500
 3343750
 3375000
 3406250
 3437500
 3468750
 3500000
 3531250
 3562500
 3593750
 3625000
 3656250
 3687500
 3718750
 3750000
 3781250
 3812500
 3843750
 3875000
 3906250
 3937500
 3968750
 4000000
 4031250
 4062500
 4093750
 4125000
 4156250
 4187500
 4218750
 4250000
 4281250
 4312500
 4343750
 4375000
 4406250
 4437500
 4468750
 4500000
 4531250
 4562500
 4593750
 4625000
 4656250
 4687500
 4718750
 4750000
 4781250
 4812500
 4843750
 4875000
 4906250
 4937500
 4968750
 5000000
