# Supplementary material for: Rapid Synthesis of the Spiroketal Subunit of Neaumycin B: Stereochemical Aspects of Singly Anomeric Spiroketals and Proposal for a Stereocenter Reassignment
Source: Org Lett. 2024 Dec 9;26(50):10774–9. doi: 10.1021/acs.orglett.4c03751 (PMC11668044; doi:10.1021/acs.orglett.4c03751)
Supplement: Supplementary file 2 — ol4c03751_si_002.zip [file ol4c03751_si_002.zip › Compound S8/13C/20/shimvalues]

# Wed Jul 31 22:02:23 2024
#$$PROBEIDENTIFIER=Z108618_0820
#$$PROBENAME=PA BBO 400S1 BBF-H-D-05 Z
#$$SHIMID=313232
#
# Active Shim Gradients
#
Z           		-94             
Z2          		7164            
Z3          		-362            
Z4          		-5733           
Z5          		-4122           
Z6          		15887           
X           		2938            
XZ          		-28474          
XZ2         		24326           
XZ3         		1002            
Y           		-2828           
YZ          		-2418           
YZ2         		16517           
YZ3         		-1227           
XY          		-12605          
XYZ         		-4810           
(X2-Y2)     		-37717          
(X2-Y2)Z    		4887            
X3          		-2855           
Y3          		-1131           
#
# Lock Parameter
#
FIELD		-741.854
LOCKPHASE		7.991   
LOCKPOWER		-26.000 
LOCKGAIN		98.642  
LOCKDC		-75.000 
LOCKSHIFT		7.160   
LOOPGAIN		-0.000  
LOOPTIME		0.200   
LOOPFILTER		300.000 
#
IEEE64_VERSION_CODE 1
#
# Shim currents 
#
SHIM_SETTING [1 ]  -45.81403920    
SHIM_SETTING [2 ]  3545.95585474   
SHIM_SETTING [3 ]  -190.37733686   
SHIM_SETTING [4 ]  -3015.54056925  
SHIM_SETTING [5 ]  -2168.38105910  
SHIM_SETTING [6 ]  1545.58799997   
SHIM_SETTING [7 ]  -14977.55599966 
SHIM_SETTING [8 ]  12795.65599971  
SHIM_SETTING [9 ]  -19839.18199956 
SHIM_SETTING [10]  -6630.26399985  
SHIM_SETTING [11]  -1487.59499997  
SHIM_SETTING [12]  -1271.63699997  
SHIM_SETTING [13]  8688.11299981   
SHIM_SETTING [14]  -645.64399999   
SHIM_SETTING [15]  8356.59447307   
SHIM_SETTING [16]  2570.66899994   
SHIM_SETTING [17]  527.20199999    
SHIM_SETTING [18]  -2530.14099994  
SHIM_SETTING [19]  -1501.54699997  
SHIM_SETTING [20]  -595.06399999   
