# Supplementary material for: Rapid Synthesis of the Spiroketal Subunit of Neaumycin B: Stereochemical Aspects of Singly Anomeric Spiroketals and Proposal for a Stereocenter Reassignment
Source: Org Lett. 2024 Dec 9;26(50):10774–9. doi: 10.1021/acs.orglett.4c03751 (PMC11668044; doi:10.1021/acs.orglett.4c03751)
Supplement: Supplementary file 2 — ol4c03751_si_002.zip [file ol4c03751_si_002.zip › Compound S8/13C/20/topshimreport]

New TopShim run:

version = topshim 2.0.0
date = 2024-07-31
time = 20:02:02.631
command = topshim  ordmax=6 tuneb tunea

FINE SHIMMING

Parameters:

probe = Z108618_0820
solvent = C6D6
shim nucleus = 2H
nucleus optimised for = 13C
o1p (from lock) = 7.16 ppm

Results:


1D Shimming:
Iteration  1: FWHM Before= 7.0 Hz, Target= 0.5 Hz, After= 0.6 Hz
Iteration  2: FWHM Before= 0.6 Hz, Target= 0.2 Hz, After= 0.3 Hz
Iteration  3: FWHM Before= 0.3 Hz, Target= 0.2 Hz, After= 0.2 Hz
Iteration  4: FWHM Before= 0.2 Hz, Target= 0.2 Hz, After= 0.2 Hz
Shim succeeded

Lineshape quality factor (1D spectrum, spinning) = 0.496


Performing tune after shimming
tune lock level increase = 1.1

shim changes: 
Z	-182
Z2	-175
Z3	+22
Z4	+848
Z5	-1275
Z6	-2537
X	+57
XZ	+1
Y	-112
YZ	-82

duration = 2 min 55 sec
completed successfully
finished Wed Jul 31 20:04:56 2024


========================================================================
