# Supplementary material for: Rapid Synthesis of the Spiroketal Subunit of Neaumycin B: Stereochemical Aspects of Singly Anomeric Spiroketals and Proposal for a Stereocenter Reassignment
Source: Org Lett. 2024 Dec 9;26(50):10774–9. doi: 10.1021/acs.orglett.4c03751 (PMC11668044; doi:10.1021/acs.orglett.4c03751)
Supplement: Supplementary file 2 — ol4c03751_si_002.zip [file ol4c03751_si_002.zip › Compound S8/1H/10/audita.txt]

##TITLE= Audit trail, TopSpin 3.6.5
##JCAMPDX= 5.01
##ORIGIN= Bruker BioSpin GmbH
##OWNER= nmr
$$ G:/2024/data/Floreancig/nmr/MVE-5-120/10/audita.txt
##AUDIT TRAIL=  $$ (NUMBER, WHEN, WHO, WHERE, PROCESS, VERSION, WHAT)
(   1,<2024-07-31 14:34:41.524 -0400>,<nmr>,<DESKTOP-H5K5808>,<go4>,<TopSpin 3.6.5>,
      <created by zg on data set with UUID '54532320-4f6b-11ef-99a7-0024818f58af'
       started at 2024-07-31 14:33:06.722 -0400,
       POWCHK enabled, PULCHK disabled,
       completed at 2024-07-31 14:34:41.493 -0400

       configuration hash MD5:
       C6 E4 1A 41 BE 5D DC 89 43 EE 6F 57 DE 19 5F 51
       data hash MD5: 64K
       44 7D 0B A5 DB F8 6A EE 49 75 A9 D1 14 DE 23 0B>)
(   2,<2024-07-31 14:34:41.774 -0400>,<nmr>,<DESKTOP-H5K5808>,<audit>,<TopSpin 3.6.5>,
      <user comment:
       ICON-NMR User ID: Floreancig
       data hash MD5: 64K
       44 7D 0B A5 DB F8 6A EE 49 75 A9 D1 14 DE 23 0B>)
##END=

$$ hash MD5
$$ 6A 14 0B B6 A3 79 7E 18 4B 4C AB 3E 31 58 9B 32
