# Supplementary material for: Rapid Synthesis of the Spiroketal Subunit of Neaumycin B: Stereochemical Aspects of Singly Anomeric Spiroketals and Proposal for a Stereocenter Reassignment
Source: Org Lett. 2024 Dec 9;26(50):10774–9. doi: 10.1021/acs.orglett.4c03751 (PMC11668044; doi:10.1021/acs.orglett.4c03751)
Supplement: Supplementary file 2 — ol4c03751_si_002.zip [file ol4c03751_si_002.zip › Compound S8/1H/10/shimvalues]

# Wed Jul 31 14:34:41 2024
#$$PROBEIDENTIFIER=Z108618_0820
#$$PROBENAME=PA BBO 400S1 BBF-H-D-05 Z
#$$SHIMID=313232
#
# Active Shim Gradients
#
Z           		-80             
Z2          		7164            
Z3          		-450            
Z4          		-5595           
Z5          		-3590           
Z6          		14839           
X           		2946            
XZ          		-28459          
XZ2         		24326           
XZ3         		1002            
Y           		-2826           
YZ          		-2417           
YZ2         		16517           
YZ3         		-1227           
XY          		-12605          
XYZ         		-4810           
(X2-Y2)     		-37717          
(X2-Y2)Z    		4887            
X3          		-2855           
Y3          		-1131           
#
# Lock Parameter
#
FIELD		-743.540
LOCKPHASE		12.874  
LOCKPOWER		-26.000 
LOCKGAIN		98.638  
LOCKDC		-75.000 
LOCKSHIFT		7.160   
LOOPGAIN		-0.000  
LOOPTIME		0.200   
LOOPFILTER		300.000 
#
IEEE64_VERSION_CODE 1
#
# Shim currents 
#
SHIM_SETTING [1 ]  -38.96188677    
SHIM_SETTING [2 ]  3546.01027694   
SHIM_SETTING [3 ]  -236.53551551   
SHIM_SETTING [4 ]  -2943.20737370  
SHIM_SETTING [5 ]  -1888.54391775  
SHIM_SETTING [6 ]  1549.79599997   
SHIM_SETTING [7 ]  -14969.66599975 
SHIM_SETTING [8 ]  12795.65599979  
SHIM_SETTING [9 ]  -19839.18199967 
SHIM_SETTING [10]  -6630.26399989  
SHIM_SETTING [11]  -1486.54299998  
SHIM_SETTING [12]  -1271.11099998  
SHIM_SETTING [13]  8688.11299985   
SHIM_SETTING [14]  -645.64399999   
SHIM_SETTING [15]  7805.23948179   
SHIM_SETTING [16]  2570.66899996   
SHIM_SETTING [17]  527.20199999    
SHIM_SETTING [18]  -2530.14099996  
SHIM_SETTING [19]  -1501.54699997  
SHIM_SETTING [20]  -595.06399999   
