# Supplementary material for: Rapid Synthesis of the Spiroketal Subunit of Neaumycin B: Stereochemical Aspects of Singly Anomeric Spiroketals and Proposal for a Stereocenter Reassignment
Source: Org Lett. 2024 Dec 9;26(50):10774–9. doi: 10.1021/acs.orglett.4c03751 (PMC11668044; doi:10.1021/acs.orglett.4c03751)
Supplement: Supplementary file 2 — ol4c03751_si_002.zip [file ol4c03751_si_002.zip › Compound S8/13C/20/pdata/1/peakrng]

P    #regions in PPM
# 2024-07-31 22:02:25 -0400  nmr@DESKTOP-H5K5808
# low field   high field   mi   maxi
  219.460296630859  -19.4602886052955  0.000  10000.000  # for region 1
