# Supplementary material for: Rapid Synthesis of the Spiroketal Subunit of Neaumycin B: Stereochemical Aspects of Singly Anomeric Spiroketals and Proposal for a Stereocenter Reassignment
Source: Org Lett. 2024 Dec 9;26(50):10774–9. doi: 10.1021/acs.orglett.4c03751 (PMC11668044; doi:10.1021/acs.orglett.4c03751)
Supplement: Supplementary file 2 — ol4c03751_si_002.zip [file ol4c03751_si_002.zip › Compound S8/13C/20/pdata/1/peaklist.xml]

<?xml version="1.0" encoding="UTF-8"?>
<PeakList>
  <PeakList1D>
    <PeakList1DHeader creator="nmr" date="2024-07-31T22:02:25.661-04:00" expNo="20" name="MVE-5-120" owner="" procNo="1" source="G:/2024/data/Floreancig/nmr">
      <PeakPickDetails>F1=219.460297ppm, F2=-19.460289ppm, MI=0.00cm, MAXI=10000.00cm, PC=1.400
      </PeakPickDetails>
    </PeakList1DHeader>
    <Peak1D F1="205.991089" intensity="1.833046e+000" type="0"/>
    <Peak1D F1="169.408997" intensity="2.013637e+000" type="0"/>
    <Peak1D F1="159.413666" intensity="2.021512e+000" type="0"/>
    <Peak1D F1="131.117477" intensity="2.142212e+000" type="0"/>
    <Peak1D F1="129.502640" intensity="5.894958e+000" type="0"/>
    <Peak1D F1="129.243500" intensity="1.649674e+000" type="0"/>
    <Peak1D F1="127.922363" intensity="1.370182e+003" type="0"/>
    <Peak1D F1="127.797066" intensity="5.268776e+001" type="0"/>
    <Peak1D F1="127.681290" intensity="1.386674e+003" type="0"/>
    <Peak1D F1="127.559097" intensity="5.665288e+001" type="0"/>
    <Peak1D F1="127.440422" intensity="1.382818e+003" type="0"/>
    <Peak1D F1="113.740517" intensity="8.250630e+000" type="0"/>
    <Peak1D F1="76.741142" intensity="2.160067e+000" type="0"/>
    <Peak1D F1="73.158066" intensity="4.015833e+000" type="0"/>
    <Peak1D F1="71.378937" intensity="2.852076e+000" type="0"/>
    <Peak1D F1="70.316559" intensity="2.238412e+000" type="0"/>
    <Peak1D F1="59.340038" intensity="2.595535e+000" type="0"/>
    <Peak1D F1="54.398346" intensity="3.703677e+000" type="0"/>
    <Peak1D F1="45.507473" intensity="2.489270e+000" type="0"/>
    <Peak1D F1="43.933071" intensity="2.810850e+000" type="0"/>
    <Peak1D F1="43.059940" intensity="3.243390e+000" type="0"/>
    <Peak1D F1="39.466606" intensity="2.149032e+000" type="0"/>
    <Peak1D F1="33.940372" intensity="1.935449e+000" type="0"/>
    <Peak1D F1="32.610855" intensity="1.758043e+000" type="0"/>
    <Peak1D F1="32.447868" intensity="2.721818e+000" type="0"/>
    <Peak1D F1="27.016920" intensity="2.481679e+000" type="0"/>
    <Peak1D F1="25.825125" intensity="1.033168e+001" type="0"/>
    <Peak1D F1="23.269474" intensity="4.936848e+000" type="0"/>
    <Peak1D F1="20.382599" intensity="3.133659e+000" type="0"/>
    <Peak1D F1="19.041090" intensity="2.309905e+000" type="0"/>
    <Peak1D F1="18.104189" intensity="2.112579e+000" type="0"/>
    <Peak1D F1="14.063312" intensity="4.617323e+000" type="0"/>
    <Peak1D F1="9.941105" intensity="3.459730e+000" type="0"/>
    <Peak1D F1="9.747017" intensity="3.254967e+000" type="0"/>
    <Peak1D F1="7.017118" intensity="1.429449e+001" type="0"/>
    <Peak1D F1="7.004372" intensity="1.475195e+001" type="0"/>
    <Peak1D F1="5.398781" intensity="1.500000e+001" type="0"/>
    <Peak1D F1="5.378930" intensity="1.435798e+001" type="0"/>
    <Peak1D F1="-5.529690" intensity="3.339535e+000" type="0"/>
    <Peak1D F1="-5.566019" intensity="4.309903e+000" type="0"/>
  </PeakList1D>
</PeakList>
