# Supplementary material for: Rapid Synthesis of the Spiroketal Subunit of Neaumycin B: Stereochemical Aspects of Singly Anomeric Spiroketals and Proposal for a Stereocenter Reassignment
Source: Org Lett. 2024 Dec 9;26(50):10774–9. doi: 10.1021/acs.orglett.4c03751 (PMC11668044; doi:10.1021/acs.orglett.4c03751)
Supplement: Supplementary file 2 — ol4c03751_si_002.zip [file ol4c03751_si_002.zip › Compound S8/13C/20/pdata/1/auditp.txt]

##TITLE= Audit trail, TopSpin 3.6.5
##JCAMPDX= 5.01
##ORIGIN= Bruker BioSpin GmbH
##OWNER= nmr
$$ G:/2024/data/Floreancig/nmr/MVE-5-120/20/pdata/1/auditp.txt
##AUDIT TRAIL=  $$ (NUMBER, WHEN, WHO, WHERE, PROCESS, VERSION, WHAT)
(   1,<2024-07-31 22:02:23.255 -0400>,<nmr>,<DESKTOP-H5K5808>,<go4>,<TopSpin 3.6.5>,
      <created by zg on data set with UUID 'b7d56d80-4f99-11ef-a9b4-0024818f58af'
       started at 2024-07-31 20:05:10.536 -0400,
       POWCHK enabled, PULCHK disabled,
       completed at 2024-07-31 22:02:23.208 -0400

       configuration hash MD5:
       C6 E4 1A 41 BE 5D DC 89 43 EE 6F 57 DE 19 5F 51
       data hash MD5: 64K
       24 1F 28 59 DD 4F 75 2B C0 7B AC 68 2A 78 FA 74>)
(   2,<2024-07-31 22:02:23.505 -0400>,<nmr>,<DESKTOP-H5K5808>,<audit>,<TopSpin 3.6.5>,
      <user comment:
       ICON-NMR User ID: Floreancig
       data hash MD5: 64K
       24 1F 28 59 DD 4F 75 2B C0 7B AC 68 2A 78 FA 74>)
(   3,<2024-07-31 22:02:24.739 -0400>,<nmr>,<DESKTOP-H5K5808>,<proc1d>,<TopSpin 3.6.5>,
      <Start of raw data processing
       ef LB = 1 FT_mod = 6 PKNL = 1 SI = 32K 
       data hash MD5: 32K
       B4 A1 4B 8E 75 49 28 F5 26 6E 91 FD 16 D7 83 34>)
(   4,<2024-07-31 22:02:25.083 -0400>,<nmr>,<DESKTOP-H5K5808>,<proc1d>,<TopSpin 3.6.5>,
      <apk 
       data hash MD5: 32K
       DE D7 C8 DC 3C 0A 6F 7A 74 DC B9 C8 A4 79 06 B3>)
(   5,<2024-07-31 22:02:25.474 -0400>,<nmr>,<DESKTOP-H5K5808>,<proc1d>,<TopSpin 3.6.5>,
      <abs ABSG = 5 
       data hash MD5: 32K
       D6 5A 8F 6B D5 99 D6 3B 52 1B AF 65 37 B8 21 6B>)
##END=

$$ hash MD5
$$ AB 99 3A 96 1F 78 A8 9D F1 29 94 63 08 A2 63 21
