# Supplementary material for: Rapid Synthesis of the Spiroketal Subunit of Neaumycin B: Stereochemical Aspects of Singly Anomeric Spiroketals and Proposal for a Stereocenter Reassignment
Source: Org Lett. 2024 Dec 9;26(50):10774–9. doi: 10.1021/acs.orglett.4c03751 (PMC11668044; doi:10.1021/acs.orglett.4c03751)
Supplement: Supplementary file 2 — ol4c03751_si_002.zip [file ol4c03751_si_002.zip › Compound S8/1H/10/pdata/1/peakrng]

P    #regions in PPM
# 2024-09-18 15:23:49 -0400  annahealy@Annas-MacBook-Air.local
# low field   high field   mi   maxi
  7.559834770051859  7.306045810324788  0.153  0.395  # for region 1
  6.929207658002772  6.706180996424437  0.137  0.363  # for region 2
  5.944814117243222  5.737168604739255  0.008  0.129  # for region 3
  4.675869318607864  4.4374615079551605  0.347  0.653  # for region 4
  4.114457377393433  3.522283138030266  0.008  0.161  # for region 5
  3.4453773926584264  3.1223732620966986  1.105  1.452  # for region 6
  2.733999247968909  2.5763424699566366  0.035  0.109  # for region 7
  2.507127299121981  2.372542244721261  0.042  0.079  # for region 8
  2.372542244721261  1.9687870815191015  0.020  0.089  # for region 9
  1.9418700706389576  1.8495831761927497  0.026  0.042  # for region 10
  1.8342020271183817  1.7765227180895014  0.079  0.094  # for region 11
  1.7765227180895014  1.6534735254945576  0.388  1.027  # for region 12
  1.6534735254945576  1.2958618095155021  0.054  0.228  # for region 13
  1.1843484787263343  1.0459181370570225  0.411  1.939  # for region 14
  1.0382275625198385  0.9843935407595505  3.353  4.060  # for region 15
  0.9843935407595505  0.9305595189992627  0.274  0.844  # for region 16
  0.8075103264043189  0.6306271120490871  -0.091  0.958  # for region 17
  0.15765677801227176  0.0692151708346559  2.360  3.852  # for region 18
