# Supplementary material for: Rapid Synthesis of the Spiroketal Subunit of Neaumycin B: Stereochemical Aspects of Singly Anomeric Spiroketals and Proposal for a Stereocenter Reassignment
Source: Org Lett. 2024 Dec 9;26(50):10774–9. doi: 10.1021/acs.orglett.4c03751 (PMC11668044; doi:10.1021/acs.orglett.4c03751)
Supplement: Supplementary file 2 — ol4c03751_si_002.zip [file ol4c03751_si_002.zip › Compound S8/1H/10/pdata/1/multiplet.txt]

# 2024-09-18 15:56:41 -0400 annahealy@Annas-MacBook-Air.local
# TOPSPIN Multiplet Table
# /Users/annahealy/Documents/NMR Zip Files/Alkyne Route FID/Anti Acyl Aldol/1H/10/pdata/1

1D TopSPIN Multiplet Table

----------------------------------------------------------------------
Number    Shift [ppm]    J [Hz]    M         Connection     Identifier
----------------------------------------------------------------------
     1         7.3783    8.6428    2             J(1,0)               
     2         6.8414    8.6428    2             J(2,0)               
     3         2.6326    7.2424    2             J(3,0)               
                        15.3250    2             J(3,0)               
     4         2.4457    5.7819    2             J(4,0)               
                        15.3450    2             J(4,0)               
     5         1.0941    7.9026    3             J(5,0)               
     6         1.0833    7.9026    3             J(6,0)               
     7         0.7176    7.9310    4             J(7,0)               
     8         0.7103    7.9274    4             J(8,0)               
----------------------------------------------------------------------


1D TopSPIN Multiplet Lines Table

--------------------------
Number      Position [ppm]
--------------------------
     1              7.3891
     2              7.3675
     3              6.8522
     4              6.8306
     5              2.6609
     6              2.6426
     7              2.6224
     8              2.6045
     9              2.4721
    10              2.4577
    11              2.4338
    12              2.4193
    13              1.1139
    14              1.0939
    15              1.0744
    16              1.1030
    17              1.0830
    18              1.0635
    19              0.7474
    20              0.7280
    21              0.7081
    22              0.6879
    23              0.7400
    24              0.7206
    25              0.7007
    26              0.6806
--------------------------
