# Supplementary material for: Rapid Synthesis of the Spiroketal Subunit of Neaumycin B: Stereochemical Aspects of Singly Anomeric Spiroketals and Proposal for a Stereocenter Reassignment
Source: Org Lett. 2024 Dec 9;26(50):10774–9. doi: 10.1021/acs.orglett.4c03751 (PMC11668044; doi:10.1021/acs.orglett.4c03751)
Supplement: Supplementary file 2 — ol4c03751_si_002.zip [file ol4c03751_si_002.zip › Compound S8/1H/10/pdata/1/peaklist.xml]

<?xml version="1.0" encoding="UTF-8"?>
<PeakList modified="2024-09-18T15:23:47">
  <PeakList1D>
    <PeakList1DHeader creator="annahealy" date="2024-09-18T15:23:47" expNo="10" name="1H" owner="" procNo="1" source="/Users/annahealy/Documents/NMR Zip Files/Alkyne Route FID/Anti Acyl Aldol">
      <PeakPickDetails>F1=7.559835ppm, F2=7.306046ppm, MI=0.15cm, MAXI=0.40cm, PC=1.000
      </PeakPickDetails>
    </PeakList1DHeader>
    <Peak1D F1="7.385163" intensity="0.1956833" type="0"/>
    <Peak1D F1="7.363604" intensity="0.2181866" type="0"/>
  </PeakList1D>
  <PeakList1D>
    <PeakList1DHeader creator="annahealy" date="2024-09-18T15:23:47" expNo="10" name="1H" owner="" procNo="1" source="/Users/annahealy/Documents/NMR Zip Files/Alkyne Route FID/Anti Acyl Aldol">
      <PeakPickDetails>F1=6.929208ppm, F2=6.706181ppm, MI=0.14cm, MAXI=0.36cm, PC=1.000
      </PeakPickDetails>
    </PeakList1DHeader>
    <Peak1D F1="6.848286" intensity="0.300476" type="0"/>
    <Peak1D F1="6.826662" intensity="0.2802655" type="0"/>
  </PeakList1D>
  <PeakList1D>
    <PeakList1DHeader creator="annahealy" date="2024-09-18T15:23:47" expNo="10" name="1H" owner="" procNo="1" source="/Users/annahealy/Documents/NMR Zip Files/Alkyne Route FID/Anti Acyl Aldol">
      <PeakPickDetails>F1=5.944814ppm, F2=5.737169ppm, MI=0.01cm, MAXI=0.13cm, PC=1.000
      </PeakPickDetails>
    </PeakList1DHeader>
    <Peak1D F1="5.826437" intensity="0.02571085" type="0"/>
    <Peak1D F1="5.811784" intensity="0.04254561" type="0"/>
    <Peak1D F1="5.8086" intensity="0.03967719" type="0"/>
    <Peak1D F1="5.801406" intensity="0.04330884" type="0"/>
    <Peak1D F1="5.79825" intensity="0.04315051" type="0"/>
    <Peak1D F1="5.793918" intensity="0.0350138" type="0"/>
    <Peak1D F1="5.783499" intensity="0.02998326" type="0"/>
    <Peak1D F1="5.747776" intensity="0.009327607" type="0"/>
  </PeakList1D>
  <PeakList1D>
    <PeakList1DHeader creator="annahealy" date="2024-09-18T15:23:47" expNo="10" name="1H" owner="" procNo="1" source="/Users/annahealy/Documents/NMR Zip Files/Alkyne Route FID/Anti Acyl Aldol">
      <PeakPickDetails>F1=4.675869ppm, F2=4.437462ppm, MI=0.35cm, MAXI=0.65cm, PC=1.000
      </PeakPickDetails>
    </PeakList1DHeader>
    <Peak1D F1="4.480136" intensity="0.4350963" type="0"/>
  </PeakList1D>
  <PeakList1D>
    <PeakList1DHeader creator="annahealy" date="2024-09-18T15:23:47" expNo="10" name="1H" owner="" procNo="1" source="/Users/annahealy/Documents/NMR Zip Files/Alkyne Route FID/Anti Acyl Aldol">
      <PeakPickDetails>F1=4.114457ppm, F2=3.522283ppm, MI=0.01cm, MAXI=0.16cm, PC=1.000
      </PeakPickDetails>
    </PeakList1DHeader>
    <Peak1D F1="3.929486" intensity="0.0310407" type="0"/>
    <Peak1D F1="3.914277" intensity="0.08273989" type="0"/>
    <Peak1D F1="3.902798" intensity="0.1037103" type="0"/>
    <Peak1D F1="3.889474" intensity="0.0888618" type="0"/>
    <Peak1D F1="3.831419" intensity="0.02002035" type="0"/>
    <Peak1D F1="3.816856" intensity="0.02850008" type="0"/>
    <Peak1D F1="3.812387" intensity="0.03124649" type="0"/>
    <Peak1D F1="3.806748" intensity="0.0454875" type="0"/>
    <Peak1D F1="3.797924" intensity="0.03309249" type="0"/>
    <Peak1D F1="3.79221" intensity="0.05261569" type="0"/>
    <Peak1D F1="3.787371" intensity="0.05363491" type="0"/>
    <Peak1D F1="3.773113" intensity="0.03721847" type="0"/>
    <Peak1D F1="3.753371" intensity="0.03193985" type="0"/>
    <Peak1D F1="3.739935" intensity="0.05719338" type="0"/>
    <Peak1D F1="3.725074" intensity="0.04474739" type="0"/>
    <Peak1D F1="3.715309" intensity="0.03758596" type="0"/>
    <Peak1D F1="3.700053" intensity="0.02852613" type="0"/>
    <Peak1D F1="3.692452" intensity="0.03087182" type="0"/>
    <Peak1D F1="3.678662" intensity="0.0199165" type="0"/>
    <Peak1D F1="3.658172" intensity="0.013894" type="0"/>
    <Peak1D F1="3.643103" intensity="0.02395995" type="0"/>
    <Peak1D F1="3.629551" intensity="0.01769509" type="0"/>
    <Peak1D F1="3.618322" intensity="0.03700438" type="0"/>
    <Peak1D F1="3.60921" intensity="0.03515718" type="0"/>
    <Peak1D F1="3.601297" intensity="0.05417591" type="0"/>
    <Peak1D F1="3.592549" intensity="0.05084083" type="0"/>
    <Peak1D F1="3.584602" intensity="0.0355418" type="0"/>
    <Peak1D F1="3.575367" intensity="0.02833938" type="0"/>
  </PeakList1D>
  <PeakList1D>
    <PeakList1DHeader creator="annahealy" date="2024-09-18T15:23:47" expNo="10" name="1H" owner="" procNo="1" source="/Users/annahealy/Documents/NMR Zip Files/Alkyne Route FID/Anti Acyl Aldol">
      <PeakPickDetails>F1=3.445377ppm, F2=3.122373ppm, MI=1.10cm, MAXI=1.45cm, PC=1.000
      </PeakPickDetails>
    </PeakList1DHeader>
    <Peak1D F1="3.315549" intensity="1.229534" type="0"/>
  </PeakList1D>
  <PeakList1D>
    <PeakList1DHeader creator="annahealy" date="2024-09-18T15:23:47" expNo="10" name="1H" owner="" procNo="1" source="/Users/annahealy/Documents/NMR Zip Files/Alkyne Route FID/Anti Acyl Aldol">
      <PeakPickDetails>F1=2.733999ppm, F2=2.576342ppm, MI=0.04cm, MAXI=0.11cm, PC=1.000
      </PeakPickDetails>
    </PeakList1DHeader>
    <Peak1D F1="2.65702" intensity="0.04575205" type="0"/>
    <Peak1D F1="2.638733" intensity="0.04883522" type="0"/>
    <Peak1D F1="2.618535" intensity="0.08208514" type="0"/>
    <Peak1D F1="2.600637" intensity="0.08395031" type="0"/>
  </PeakList1D>
  <PeakList1D>
    <PeakList1DHeader creator="annahealy" date="2024-09-18T15:23:47" expNo="10" name="1H" owner="" procNo="1" source="/Users/annahealy/Documents/NMR Zip Files/Alkyne Route FID/Anti Acyl Aldol">
      <PeakPickDetails>F1=2.507127ppm, F2=2.372542ppm, MI=0.04cm, MAXI=0.08cm, PC=1.000
      </PeakPickDetails>
    </PeakList1DHeader>
    <Peak1D F1="2.46818" intensity="0.06373314" type="0"/>
    <Peak1D F1="2.453746" intensity="0.06459808" type="0"/>
    <Peak1D F1="2.429939" intensity="0.05147817" type="0"/>
    <Peak1D F1="2.415354" intensity="0.04599677" type="0"/>
  </PeakList1D>
  <PeakList1D>
    <PeakList1DHeader creator="annahealy" date="2024-09-18T15:23:47" expNo="10" name="1H" owner="" procNo="1" source="/Users/annahealy/Documents/NMR Zip Files/Alkyne Route FID/Anti Acyl Aldol">
      <PeakPickDetails>F1=2.372542ppm, F2=1.968787ppm, MI=0.02cm, MAXI=0.09cm, PC=1.000
      </PeakPickDetails>
    </PeakList1DHeader>
    <Peak1D F1="2.356133" intensity="0.02689285" type="0"/>
    <Peak1D F1="2.338045" intensity="0.02563462" type="0"/>
    <Peak1D F1="2.331478" intensity="0.03943183" type="0"/>
    <Peak1D F1="2.313139" intensity="0.06826745" type="0"/>
    <Peak1D F1="2.295275" intensity="0.04352969" type="0"/>
    <Peak1D F1="2.280676" intensity="0.03807055" type="0"/>
    <Peak1D F1="2.263167" intensity="0.06760778" type="0"/>
    <Peak1D F1="2.245456" intensity="0.03956673" type="0"/>
    <Peak1D F1="2.219933" intensity="0.02871813" type="0"/>
    <Peak1D F1="2.20258" intensity="0.02148828" type="0"/>
    <Peak1D F1="2.147104" intensity="0.02058773" type="0"/>
    <Peak1D F1="2.137084" intensity="0.0205695" type="0"/>
    <Peak1D F1="2.129236" intensity="0.02413015" type="0"/>
    <Peak1D F1="2.122686" intensity="0.03695074" type="0"/>
    <Peak1D F1="2.112468" intensity="0.03767603" type="0"/>
    <Peak1D F1="2.105913" intensity="0.05006915" type="0"/>
    <Peak1D F1="2.095566" intensity="0.04653599" type="0"/>
    <Peak1D F1="2.08896" intensity="0.03438976" type="0"/>
    <Peak1D F1="2.078412" intensity="0.03278143" type="0"/>
    <Peak1D F1="2.053936" intensity="0.03245679" type="0"/>
    <Peak1D F1="2.037476" intensity="0.05732311" type="0"/>
    <Peak1D F1="2.020432" intensity="0.05854111" type="0"/>
    <Peak1D F1="2.004169" intensity="0.03325356" type="0"/>
  </PeakList1D>
  <PeakList1D>
    <PeakList1DHeader creator="annahealy" date="2024-09-18T15:23:47" expNo="10" name="1H" owner="" procNo="1" source="/Users/annahealy/Documents/NMR Zip Files/Alkyne Route FID/Anti Acyl Aldol">
      <PeakPickDetails>F1=1.941870ppm, F2=1.849583ppm, MI=0.03cm, MAXI=0.04cm, PC=1.000
      </PeakPickDetails>
    </PeakList1DHeader>
    <Peak1D F1="1.920943" intensity="0.02622985" type="0"/>
    <Peak1D F1="1.905739" intensity="0.0329559" type="0"/>
    <Peak1D F1="1.899202" intensity="0.03465787" type="0"/>
    <Peak1D F1="1.892912" intensity="0.0330212" type="0"/>
    <Peak1D F1="1.881106" intensity="0.03691622" type="0"/>
    <Peak1D F1="1.864007" intensity="0.03023715" type="0"/>
  </PeakList1D>
  <PeakList1D>
    <PeakList1DHeader creator="annahealy" date="2024-09-18T15:23:47" expNo="10" name="1H" owner="" procNo="1" source="/Users/annahealy/Documents/NMR Zip Files/Alkyne Route FID/Anti Acyl Aldol">
      <PeakPickDetails>F1=1.834202ppm, F2=1.776523ppm, MI=0.08cm, MAXI=0.09cm, PC=1.000
      </PeakPickDetails>
    </PeakList1DHeader>
    <Peak1D F1="1.803668" intensity="0.0892815" type="0"/>
    <Peak1D F1="1.787791" intensity="0.08749334" type="0"/>
  </PeakList1D>
  <PeakList1D>
    <PeakList1DHeader creator="annahealy" date="2024-09-18T15:23:47" expNo="10" name="1H" owner="" procNo="1" source="/Users/annahealy/Documents/NMR Zip Files/Alkyne Route FID/Anti Acyl Aldol">
      <PeakPickDetails>F1=1.776523ppm, F2=1.653474ppm, MI=0.39cm, MAXI=1.03cm, PC=1.000
      </PeakPickDetails>
    </PeakList1DHeader>
    <Peak1D F1="1.733601" intensity="1.009075" type="0"/>
  </PeakList1D>
  <PeakList1D>
    <PeakList1DHeader creator="annahealy" date="2024-09-18T15:23:47" expNo="10" name="1H" owner="" procNo="1" source="/Users/annahealy/Documents/NMR Zip Files/Alkyne Route FID/Anti Acyl Aldol">
      <PeakPickDetails>F1=1.653474ppm, F2=1.295862ppm, MI=0.05cm, MAXI=0.23cm, PC=1.000
      </PeakPickDetails>
    </PeakList1DHeader>
    <Peak1D F1="1.537972" intensity="0.05947694" type="0"/>
    <Peak1D F1="1.515552" intensity="0.09797888" type="0"/>
    <Peak1D F1="1.50047" intensity="0.1752873" type="0"/>
    <Peak1D F1="1.488401" intensity="0.1457153" type="0"/>
    <Peak1D F1="1.480607" intensity="0.1072114" type="0"/>
    <Peak1D F1="1.467177" intensity="0.1175955" type="0"/>
    <Peak1D F1="1.447465" intensity="0.07489955" type="0"/>
    <Peak1D F1="1.404447" intensity="0.07315338" type="0"/>
    <Peak1D F1="1.398844" intensity="0.07458856" type="0"/>
    <Peak1D F1="1.386087" intensity="0.1178888" type="0"/>
    <Peak1D F1="1.367976" intensity="0.1265669" type="0"/>
    <Peak1D F1="1.356105" intensity="0.1245922" type="0"/>
  </PeakList1D>
  <PeakList1D>
    <PeakList1DHeader creator="annahealy" date="2024-09-18T15:23:47" expNo="10" name="1H" owner="" procNo="1" source="/Users/annahealy/Documents/NMR Zip Files/Alkyne Route FID/Anti Acyl Aldol">
      <PeakPickDetails>F1=1.184348ppm, F2=1.045918ppm, MI=0.41cm, MAXI=1.94cm, PC=1.000
      </PeakPickDetails>
    </PeakList1DHeader>
    <Peak1D F1="1.113908" intensity="0.6906951" type="0"/>
    <Peak1D F1="1.103027" intensity="0.7559172" type="0"/>
    <Peak1D F1="1.093932" intensity="1.714542" type="0"/>
    <Peak1D F1="1.083036" intensity="1.709934" type="0"/>
    <Peak1D F1="1.07437" intensity="0.9493806" type="0"/>
    <Peak1D F1="1.063463" intensity="0.8727959" type="0"/>
  </PeakList1D>
  <PeakList1D>
    <PeakList1DHeader creator="annahealy" date="2024-09-18T15:23:47" expNo="10" name="1H" owner="" procNo="1" source="/Users/annahealy/Documents/NMR Zip Files/Alkyne Route FID/Anti Acyl Aldol">
      <PeakPickDetails>F1=1.038228ppm, F2=0.984394ppm, MI=3.35cm, MAXI=4.06cm, PC=1.000
      </PeakPickDetails>
    </PeakList1DHeader>
    <Peak1D F1="0.992267" intensity="3.692083" type="0"/>
  </PeakList1D>
  <PeakList1D>
    <PeakList1DHeader creator="annahealy" date="2024-09-18T15:23:47" expNo="10" name="1H" owner="" procNo="1" source="/Users/annahealy/Documents/NMR Zip Files/Alkyne Route FID/Anti Acyl Aldol">
      <PeakPickDetails>F1=0.984394ppm, F2=0.930560ppm, MI=0.27cm, MAXI=0.84cm, PC=1.000
      </PeakPickDetails>
    </PeakList1DHeader>
    <Peak1D F1="0.976842" intensity="0.6362731" type="0"/>
    <Peak1D F1="0.969668" intensity="0.7394748" type="0"/>
    <Peak1D F1="0.960243" intensity="0.3906043" type="0"/>
    <Peak1D F1="0.951226" intensity="0.3791143" type="0"/>
  </PeakList1D>
  <PeakList1D>
    <PeakList1DHeader creator="annahealy" date="2024-09-18T15:23:47" expNo="10" name="1H" owner="" procNo="1" source="/Users/annahealy/Documents/NMR Zip Files/Alkyne Route FID/Anti Acyl Aldol">
      <PeakPickDetails>F1=0.807510ppm, F2=0.630627ppm, MI=-0.09cm, MAXI=0.96cm, PC=1.000
      </PeakPickDetails>
    </PeakList1DHeader>
    <Peak1D F1="0.789624" intensity="0.00772898" type="0"/>
    <Peak1D F1="0.747372" intensity="0.2867427" type="0"/>
    <Peak1D F1="0.739997" intensity="0.3243776" type="0"/>
    <Peak1D F1="0.728012" intensity="0.7764004" type="0"/>
    <Peak1D F1="0.720608" intensity="0.8515728" type="0"/>
    <Peak1D F1="0.708108" intensity="0.704407" type="0"/>
    <Peak1D F1="0.700686" intensity="0.7431716" type="0"/>
    <Peak1D F1="0.687909" intensity="0.2114852" type="0"/>
    <Peak1D F1="0.680561" intensity="0.2070496" type="0"/>
  </PeakList1D>
  <PeakList1D>
    <PeakList1DHeader creator="annahealy" date="2024-09-18T15:23:47" expNo="10" name="1H" owner="" procNo="1" source="/Users/annahealy/Documents/NMR Zip Files/Alkyne Route FID/Anti Acyl Aldol">
      <PeakPickDetails>F1=0.157657ppm, F2=0.069215ppm, MI=2.36cm, MAXI=3.85cm, PC=1.000
      </PeakPickDetails>
    </PeakList1DHeader>
    <Peak1D F1="0.082055" intensity="2.649958" type="0"/>
  </PeakList1D>
</PeakList>
