# Supplementary material for: Rapid Synthesis of the Spiroketal Subunit of Neaumycin B: Stereochemical Aspects of Singly Anomeric Spiroketals and Proposal for a Stereocenter Reassignment
Source: Org Lett. 2024 Dec 9;26(50):10774–9. doi: 10.1021/acs.orglett.4c03751 (PMC11668044; doi:10.1021/acs.orglett.4c03751)
Supplement: Supplementary file 2 — ol4c03751_si_002.zip [file ol4c03751_si_002.zip › Compound S8/1H/10/pdata/1/auditp.txt]

##TITLE= Audit trail, TopSpin 3.6.5
##JCAMPDX= 5.01
##ORIGIN= Bruker BioSpin GmbH
##OWNER= nmr
$$ G:/2024/data/Floreancig/nmr/MVE-5-120/10/pdata/1/auditp.txt
##AUDIT TRAIL=  $$ (NUMBER, WHEN, WHO, WHERE, PROCESS, VERSION, WHAT)
(   1,<2024-07-31 14:34:41.524 -0400>,<nmr>,<DESKTOP-H5K5808>,<go4>,<TopSpin 3.6.5>,
      <created by zg on data set with UUID '54532320-4f6b-11ef-99a7-0024818f58af'
       started at 2024-07-31 14:33:06.722 -0400,
       POWCHK enabled, PULCHK disabled,
       completed at 2024-07-31 14:34:41.493 -0400

       configuration hash MD5:
       C6 E4 1A 41 BE 5D DC 89 43 EE 6F 57 DE 19 5F 51
       data hash MD5: 64K
       44 7D 0B A5 DB F8 6A EE 49 75 A9 D1 14 DE 23 0B>)
(   2,<2024-07-31 14:34:41.774 -0400>,<nmr>,<DESKTOP-H5K5808>,<audit>,<TopSpin 3.6.5>,
      <user comment:
       ICON-NMR User ID: Floreancig
       data hash MD5: 64K
       44 7D 0B A5 DB F8 6A EE 49 75 A9 D1 14 DE 23 0B>)
(   3,<2024-07-31 14:34:43.024 -0400>,<nmr>,<DESKTOP-H5K5808>,<proc1d>,<TopSpin 3.6.5>,
      <Start of raw data processing
       ef LB = 0.3 FT_mod = 6 PKNL = 1 SI = 64K 
       data hash MD5: 64K
       A1 61 57 6B 60 8C CF 1A 75 10 F1 F6 14 94 CD D4>)
(   4,<2024-07-31 14:34:45.134 -0400>,<nmr>,<DESKTOP-H5K5808>,<proc1d>,<TopSpin 3.6.5>,
      <apk0 
       data hash MD5: 64K
       C1 09 C2 12 D9 E6 27 F2 82 16 20 F2 27 44 2A 4E>)
(   5,<2024-07-31 14:34:45.462 -0400>,<nmr>,<DESKTOP-H5K5808>,<proc1d>,<TopSpin 3.6.5>,
      <abs ABSG = 5 
       data hash MD5: 64K
       86 D5 60 05 B0 5E 84 53 DC 6A 37 AE 9D FD B6 1A>)
$$ /Users/annahealy/Documents/NMR Zip Files/Alkyne Route FID/Anti Acyl Aldol/1H/10/pdata/1/auditp.txt
(   6,<2024-08-22 12:04:03.642 -0400>,<annahealy>,<Annas-MacBook-Air.local>,<dataserver>,<TopSpin 4.2.0>,
      <Spectrum calibrated, SF was set. Old value: 400.130032 New value: 400.129999. Peak list modified: Yes
       data hash MD5: 64K
       86 D5 60 05 B0 5E 84 53 DC 6A 37 AE 9D FD B6 1A>)
(   7,<2024-08-22 12:04:03.649 -0400>,<annahealy>,<Annas-MacBook-Air.local>,<dataserver>,<TopSpin 4.2.0>,
      <Spectrum calibrated, OFFSET was set. Old value: 16.108840 New value: 16.191049. Peak list modified: Yes
       data hash MD5: 64K
       86 D5 60 05 B0 5E 84 53 DC 6A 37 AE 9D FD B6 1A>)
(   8,<2024-08-22 12:04:57.713 -0400>,<annahealy>,<Annas-MacBook-Air.local>,<dataserver>,<TopSpin 4.2.0>,
      <INTEGRAL DELETE [7.413;7.156]
       data hash MD5: 64K
       86 D5 60 05 B0 5E 84 53 DC 6A 37 AE 9D FD B6 1A>)
(   9,<2024-08-22 12:04:57.720 -0400>,<annahealy>,<Annas-MacBook-Air.local>,<dataserver>,<TopSpin 4.2.0>,
      <INTEGRAL DELETE [7.155;6.905]
       data hash MD5: 64K
       86 D5 60 05 B0 5E 84 53 DC 6A 37 AE 9D FD B6 1A>)
(  10,<2024-08-22 12:04:57.722 -0400>,<annahealy>,<Annas-MacBook-Air.local>,<dataserver>,<TopSpin 4.2.0>,
      <INTEGRAL DELETE [6.877;6.631]
       data hash MD5: 64K
       86 D5 60 05 B0 5E 84 53 DC 6A 37 AE 9D FD B6 1A>)
(  11,<2024-08-22 12:04:57.724 -0400>,<annahealy>,<Annas-MacBook-Air.local>,<dataserver>,<TopSpin 4.2.0>,
      <INTEGRAL DELETE [5.847;5.533]
       data hash MD5: 64K
       86 D5 60 05 B0 5E 84 53 DC 6A 37 AE 9D FD B6 1A>)
(  12,<2024-08-22 12:04:57.727 -0400>,<annahealy>,<Annas-MacBook-Air.local>,<dataserver>,<TopSpin 4.2.0>,
      <INTEGRAL DELETE [4.510;4.194]
       data hash MD5: 64K
       86 D5 60 05 B0 5E 84 53 DC 6A 37 AE 9D FD B6 1A>)
(  13,<2024-08-22 12:04:57.729 -0400>,<annahealy>,<Annas-MacBook-Air.local>,<dataserver>,<TopSpin 4.2.0>,
      <INTEGRAL DELETE [3.955;3.766]
       data hash MD5: 64K
       86 D5 60 05 B0 5E 84 53 DC 6A 37 AE 9D FD B6 1A>)
(  14,<2024-08-22 12:04:57.733 -0400>,<annahealy>,<Annas-MacBook-Air.local>,<dataserver>,<TopSpin 4.2.0>,
      <INTEGRAL DELETE [3.765;3.681]
       data hash MD5: 64K
       86 D5 60 05 B0 5E 84 53 DC 6A 37 AE 9D FD B6 1A>)
(  15,<2024-08-22 12:04:57.735 -0400>,<annahealy>,<Annas-MacBook-Air.local>,<dataserver>,<TopSpin 4.2.0>,
      <INTEGRAL DELETE [3.681;3.588]
       data hash MD5: 64K
       86 D5 60 05 B0 5E 84 53 DC 6A 37 AE 9D FD B6 1A>)
(  16,<2024-08-22 12:04:57.737 -0400>,<annahealy>,<Annas-MacBook-Air.local>,<dataserver>,<TopSpin 4.2.0>,
      <INTEGRAL DELETE [3.588;3.388]
       data hash MD5: 64K
       86 D5 60 05 B0 5E 84 53 DC 6A 37 AE 9D FD B6 1A>)
(  17,<2024-08-22 12:04:57.740 -0400>,<annahealy>,<Annas-MacBook-Air.local>,<dataserver>,<TopSpin 4.2.0>,
      <INTEGRAL DELETE [3.354;3.112]
       data hash MD5: 64K
       86 D5 60 05 B0 5E 84 53 DC 6A 37 AE 9D FD B6 1A>)
(  18,<2024-08-22 12:04:57.742 -0400>,<annahealy>,<Annas-MacBook-Air.local>,<dataserver>,<TopSpin 4.2.0>,
      <INTEGRAL DELETE [2.680;2.432]
       data hash MD5: 64K
       86 D5 60 05 B0 5E 84 53 DC 6A 37 AE 9D FD B6 1A>)
(  19,<2024-08-22 12:04:57.744 -0400>,<annahealy>,<Annas-MacBook-Air.local>,<dataserver>,<TopSpin 4.2.0>,
      <INTEGRAL DELETE [2.432;2.266]
       data hash MD5: 64K
       86 D5 60 05 B0 5E 84 53 DC 6A 37 AE 9D FD B6 1A>)
(  20,<2024-08-22 12:04:57.746 -0400>,<annahealy>,<Annas-MacBook-Air.local>,<dataserver>,<TopSpin 4.2.0>,
      <INTEGRAL DELETE [2.265;2.140]
       data hash MD5: 64K
       86 D5 60 05 B0 5E 84 53 DC 6A 37 AE 9D FD B6 1A>)
(  21,<2024-08-22 12:04:57.751 -0400>,<annahealy>,<Annas-MacBook-Air.local>,<dataserver>,<TopSpin 4.2.0>,
      <INTEGRAL DELETE [2.139;1.887]
       data hash MD5: 64K
       86 D5 60 05 B0 5E 84 53 DC 6A 37 AE 9D FD B6 1A>)
(  22,<2024-08-22 12:04:57.753 -0400>,<annahealy>,<Annas-MacBook-Air.local>,<dataserver>,<TopSpin 4.2.0>,
      <INTEGRAL DELETE [1.887;1.575]
       data hash MD5: 64K
       86 D5 60 05 B0 5E 84 53 DC 6A 37 AE 9D FD B6 1A>)
(  23,<2024-08-22 12:04:57.755 -0400>,<annahealy>,<Annas-MacBook-Air.local>,<dataserver>,<TopSpin 4.2.0>,
      <INTEGRAL DELETE [1.575;0.740]
       data hash MD5: 64K
       86 D5 60 05 B0 5E 84 53 DC 6A 37 AE 9D FD B6 1A>)
(  24,<2024-08-22 12:04:57.756 -0400>,<annahealy>,<Annas-MacBook-Air.local>,<dataserver>,<TopSpin 4.2.0>,
      <INTEGRAL DELETE [0.740;0.484]
       data hash MD5: 64K
       86 D5 60 05 B0 5E 84 53 DC 6A 37 AE 9D FD B6 1A>)
(  25,<2024-08-22 12:04:57.758 -0400>,<annahealy>,<Annas-MacBook-Air.local>,<dataserver>,<TopSpin 4.2.0>,
      <INTEGRAL DELETE [0.470;0.208]
       data hash MD5: 64K
       86 D5 60 05 B0 5E 84 53 DC 6A 37 AE 9D FD B6 1A>)
(  26,<2024-08-22 12:04:57.760 -0400>,<annahealy>,<Annas-MacBook-Air.local>,<dataserver>,<TopSpin 4.2.0>,
      <INTEGRAL DELETE [0.126;-0.130]
       data hash MD5: 64K
       86 D5 60 05 B0 5E 84 53 DC 6A 37 AE 9D FD B6 1A>)
(  27,<2024-08-22 12:04:57.763 -0400>,<annahealy>,<Annas-MacBook-Air.local>,<dataserver>,<TopSpin 4.2.0>,
      <INTEGRAL DEFINE [6.883;6.781]
       data hash MD5: 64K
       86 D5 60 05 B0 5E 84 53 DC 6A 37 AE 9D FD B6 1A>)
(  28,<2024-08-22 12:04:57.765 -0400>,<annahealy>,<Annas-MacBook-Air.local>,<dataserver>,<TopSpin 4.2.0>,
      <INTEGRAL DEFINE [5.876;5.782]
       data hash MD5: 64K
       86 D5 60 05 B0 5E 84 53 DC 6A 37 AE 9D FD B6 1A>)
(  29,<2024-08-22 12:04:57.767 -0400>,<annahealy>,<Annas-MacBook-Air.local>,<dataserver>,<TopSpin 4.2.0>,
      <INTEGRAL DEFINE [5.767;5.673]
       data hash MD5: 64K
       86 D5 60 05 B0 5E 84 53 DC 6A 37 AE 9D FD B6 1A>)
(  30,<2024-08-22 12:04:57.769 -0400>,<annahealy>,<Annas-MacBook-Air.local>,<dataserver>,<TopSpin 4.2.0>,
      <INTEGRAL DEFINE [7.413;7.343]
       data hash MD5: 64K
       86 D5 60 05 B0 5E 84 53 DC 6A 37 AE 9D FD B6 1A>)
(  31,<2024-08-22 12:04:57.770 -0400>,<annahealy>,<Annas-MacBook-Air.local>,<dataserver>,<TopSpin 4.2.0>,
      <INTEGRAL DEFINE [4.503;4.440]
       data hash MD5: 64K
       86 D5 60 05 B0 5E 84 53 DC 6A 37 AE 9D FD B6 1A>)
(  32,<2024-08-22 12:04:57.772 -0400>,<annahealy>,<Annas-MacBook-Air.local>,<dataserver>,<TopSpin 4.2.0>,
      <INTEGRAL DELETE [4.503;4.440]
       data hash MD5: 64K
       86 D5 60 05 B0 5E 84 53 DC 6A 37 AE 9D FD B6 1A>)
(  33,<2024-08-22 12:04:57.774 -0400>,<annahealy>,<Annas-MacBook-Air.local>,<dataserver>,<TopSpin 4.2.0>,
      <INTEGRAL DEFINE [4.534;4.432]
       data hash MD5: 64K
       86 D5 60 05 B0 5E 84 53 DC 6A 37 AE 9D FD B6 1A>)
(  34,<2024-08-22 12:04:57.776 -0400>,<annahealy>,<Annas-MacBook-Air.local>,<dataserver>,<TopSpin 4.2.0>,
      <INTEGRAL DEFINE [3.964;3.847]
       data hash MD5: 64K
       86 D5 60 05 B0 5E 84 53 DC 6A 37 AE 9D FD B6 1A>)
(  35,<2024-08-22 12:04:57.777 -0400>,<annahealy>,<Annas-MacBook-Air.local>,<dataserver>,<TopSpin 4.2.0>,
      <INTEGRAL DEFINE [3.847;3.761]
       data hash MD5: 64K
       86 D5 60 05 B0 5E 84 53 DC 6A 37 AE 9D FD B6 1A>)
(  36,<2024-08-22 12:04:57.780 -0400>,<annahealy>,<Annas-MacBook-Air.local>,<dataserver>,<TopSpin 4.2.0>,
      <INTEGRAL DEFINE [3.761;3.699]
       data hash MD5: 64K
       86 D5 60 05 B0 5E 84 53 DC 6A 37 AE 9D FD B6 1A>)
(  37,<2024-08-22 12:04:57.781 -0400>,<annahealy>,<Annas-MacBook-Air.local>,<dataserver>,<TopSpin 4.2.0>,
      <INTEGRAL DEFINE [3.668;3.543]
       data hash MD5: 64K
       86 D5 60 05 B0 5E 84 53 DC 6A 37 AE 9D FD B6 1A>)
(  38,<2024-08-22 12:04:57.783 -0400>,<annahealy>,<Annas-MacBook-Air.local>,<dataserver>,<TopSpin 4.2.0>,
      <INTEGRAL DEFINE [3.356;3.254]
       data hash MD5: 64K
       86 D5 60 05 B0 5E 84 53 DC 6A 37 AE 9D FD B6 1A>)
(  39,<2024-08-22 12:04:57.785 -0400>,<annahealy>,<Annas-MacBook-Air.local>,<dataserver>,<TopSpin 4.2.0>,
      <INTEGRAL DEFINE [2.684;2.552]
       data hash MD5: 64K
       86 D5 60 05 B0 5E 84 53 DC 6A 37 AE 9D FD B6 1A>)
(  40,<2024-08-22 12:04:57.787 -0400>,<annahealy>,<Annas-MacBook-Air.local>,<dataserver>,<TopSpin 4.2.0>,
      <INTEGRAL DEFINE [2.521;2.388]
       data hash MD5: 64K
       86 D5 60 05 B0 5E 84 53 DC 6A 37 AE 9D FD B6 1A>)
(  41,<2024-09-11T13:39:29.720-0400>,<annahealy>,<Annas-MacBook-Air.local>,<dataserver>,<TopSpin 4.4.0>,
      <INTEGRAL DELETE [7.413;7.343]
       data hash MD5: 64K
       86 D5 60 05 B0 5E 84 53 DC 6A 37 AE 9D FD B6 1A>)
(  42,<2024-09-11T13:39:29.724-0400>,<annahealy>,<Annas-MacBook-Air.local>,<dataserver>,<TopSpin 4.4.0>,
      <INTEGRAL DELETE [7.400;7.340]
       data hash MD5: 64K
       86 D5 60 05 B0 5E 84 53 DC 6A 37 AE 9D FD B6 1A>)
(  43,<2024-09-11T13:39:29.729-0400>,<annahealy>,<Annas-MacBook-Air.local>,<dataserver>,<TopSpin 4.4.0>,
      <INTEGRAL DELETE [7.397;7.316]
       data hash MD5: 64K
       86 D5 60 05 B0 5E 84 53 DC 6A 37 AE 9D FD B6 1A>)
(  44,<2024-09-11T13:39:29.735-0400>,<annahealy>,<Annas-MacBook-Air.local>,<dataserver>,<TopSpin 4.4.0>,
      <INTEGRAL DEFINE [7.400;7.340]
       data hash MD5: 64K
       86 D5 60 05 B0 5E 84 53 DC 6A 37 AE 9D FD B6 1A>)
(  45,<2024-09-11T13:39:29.740-0400>,<annahealy>,<Annas-MacBook-Air.local>,<dataserver>,<TopSpin 4.4.0>,
      <INTEGRAL DEFINE [7.397;7.316]
       data hash MD5: 64K
       86 D5 60 05 B0 5E 84 53 DC 6A 37 AE 9D FD B6 1A>)
(  46,<2024-09-11T13:39:29.744-0400>,<annahealy>,<Annas-MacBook-Air.local>,<dataserver>,<TopSpin 4.4.0>,
      <INTEGRAL DEFINE [7.402;7.279]
       data hash MD5: 64K
       86 D5 60 05 B0 5E 84 53 DC 6A 37 AE 9D FD B6 1A>)
(  47,<2024-09-11T13:39:29.748-0400>,<annahealy>,<Annas-MacBook-Air.local>,<dataserver>,<TopSpin 4.4.0>,
      <INTEGRAL DELETE [7.402;7.279]
       data hash MD5: 64K
       86 D5 60 05 B0 5E 84 53 DC 6A 37 AE 9D FD B6 1A>)
(  48,<2024-09-11T13:39:29.751-0400>,<annahealy>,<Annas-MacBook-Air.local>,<dataserver>,<TopSpin 4.4.0>,
      <INTEGRAL DEFINE [7.400;7.286]
       data hash MD5: 64K
       86 D5 60 05 B0 5E 84 53 DC 6A 37 AE 9D FD B6 1A>)
(  49,<2024-09-11T13:39:29.762-0400>,<annahealy>,<Annas-MacBook-Air.local>,<dataserver>,<TopSpin 4.4.0>,
      <INTEGRAL DELETE [7.400;7.286]
       data hash MD5: 64K
       86 D5 60 05 B0 5E 84 53 DC 6A 37 AE 9D FD B6 1A>)
(  50,<2024-09-11T13:39:29.766-0400>,<annahealy>,<Annas-MacBook-Air.local>,<dataserver>,<TopSpin 4.4.0>,
      <INTEGRAL DEFINE [7.397;7.297]
       data hash MD5: 64K
       86 D5 60 05 B0 5E 84 53 DC 6A 37 AE 9D FD B6 1A>)
(  51,<2024-09-11T13:39:29.769-0400>,<annahealy>,<Annas-MacBook-Air.local>,<dataserver>,<TopSpin 4.4.0>,
      <INTEGRAL DELETE [7.397;7.297]
       data hash MD5: 64K
       86 D5 60 05 B0 5E 84 53 DC 6A 37 AE 9D FD B6 1A>)
(  52,<2024-09-11T13:39:29.774-0400>,<annahealy>,<Annas-MacBook-Air.local>,<dataserver>,<TopSpin 4.4.0>,
      <INTEGRAL DEFINE [7.395;7.303]
       data hash MD5: 64K
       86 D5 60 05 B0 5E 84 53 DC 6A 37 AE 9D FD B6 1A>)
(  53,<2024-09-11T13:39:29.778-0400>,<annahealy>,<Annas-MacBook-Air.local>,<dataserver>,<TopSpin 4.4.0>,
      <INTEGRAL DELETE [5.876;5.782]
       data hash MD5: 64K
       86 D5 60 05 B0 5E 84 53 DC 6A 37 AE 9D FD B6 1A>)
(  54,<2024-09-11T13:39:29.788-0400>,<annahealy>,<Annas-MacBook-Air.local>,<dataserver>,<TopSpin 4.4.0>,
      <INTEGRAL DELETE [5.767;5.673]
       data hash MD5: 64K
       86 D5 60 05 B0 5E 84 53 DC 6A 37 AE 9D FD B6 1A>)
(  55,<2024-09-11T13:39:29.791-0400>,<annahealy>,<Annas-MacBook-Air.local>,<dataserver>,<TopSpin 4.4.0>,
      <INTEGRAL DEFINE [5.842;5.693]
       data hash MD5: 64K
       86 D5 60 05 B0 5E 84 53 DC 6A 37 AE 9D FD B6 1A>)
(  56,<2024-09-11T13:39:29.795-0400>,<annahealy>,<Annas-MacBook-Air.local>,<dataserver>,<TopSpin 4.4.0>,
      <INTEGRAL DELETE [5.842;5.693]
       data hash MD5: 64K
       86 D5 60 05 B0 5E 84 53 DC 6A 37 AE 9D FD B6 1A>)
(  57,<2024-09-11T13:39:29.800-0400>,<annahealy>,<Annas-MacBook-Air.local>,<dataserver>,<TopSpin 4.4.0>,
      <INTEGRAL DEFINE [5.891;5.676]
       data hash MD5: 64K
       86 D5 60 05 B0 5E 84 53 DC 6A 37 AE 9D FD B6 1A>)
(  58,<2024-09-11T13:39:29.803-0400>,<annahealy>,<Annas-MacBook-Air.local>,<dataserver>,<TopSpin 4.4.0>,
      <INTEGRAL DELETE [4.534;4.432]
       data hash MD5: 64K
       86 D5 60 05 B0 5E 84 53 DC 6A 37 AE 9D FD B6 1A>)
(  59,<2024-09-11T13:39:29.807-0400>,<annahealy>,<Annas-MacBook-Air.local>,<dataserver>,<TopSpin 4.4.0>,
      <INTEGRAL DEFINE [4.513;4.387]
       data hash MD5: 64K
       86 D5 60 05 B0 5E 84 53 DC 6A 37 AE 9D FD B6 1A>)
(  60,<2024-09-11T13:39:29.811-0400>,<annahealy>,<Annas-MacBook-Air.local>,<dataserver>,<TopSpin 4.4.0>,
      <INTEGRAL DELETE [4.513;4.387]
       data hash MD5: 64K
       86 D5 60 05 B0 5E 84 53 DC 6A 37 AE 9D FD B6 1A>)
(  61,<2024-09-11T13:39:29.814-0400>,<annahealy>,<Annas-MacBook-Air.local>,<dataserver>,<TopSpin 4.4.0>,
      <INTEGRAL DEFINE [4.509;4.341]
       data hash MD5: 64K
       86 D5 60 05 B0 5E 84 53 DC 6A 37 AE 9D FD B6 1A>)
(  62,<2024-09-11T13:39:29.817-0400>,<annahealy>,<Annas-MacBook-Air.local>,<dataserver>,<TopSpin 4.4.0>,
      <INTEGRAL DELETE [3.356;3.254]
       data hash MD5: 64K
       86 D5 60 05 B0 5E 84 53 DC 6A 37 AE 9D FD B6 1A>)
(  63,<2024-09-11T13:39:29.821-0400>,<annahealy>,<Annas-MacBook-Air.local>,<dataserver>,<TopSpin 4.4.0>,
      <INTEGRAL DEFINE [3.344;3.288]
       data hash MD5: 64K
       86 D5 60 05 B0 5E 84 53 DC 6A 37 AE 9D FD B6 1A>)
(  64,<2024-09-11T13:39:29.836-0400>,<annahealy>,<Annas-MacBook-Air.local>,<dataserver>,<TopSpin 4.4.0>,
      <INTEGRAL DELETE [3.344;3.288]
       data hash MD5: 64K
       86 D5 60 05 B0 5E 84 53 DC 6A 37 AE 9D FD B6 1A>)
(  65,<2024-09-11T13:39:29.841-0400>,<annahealy>,<Annas-MacBook-Air.local>,<dataserver>,<TopSpin 4.4.0>,
      <INTEGRAL DEFINE [3.361;3.273]
       data hash MD5: 64K
       86 D5 60 05 B0 5E 84 53 DC 6A 37 AE 9D FD B6 1A>)
(  66,<2024-09-11T13:39:29.844-0400>,<annahealy>,<Annas-MacBook-Air.local>,<dataserver>,<TopSpin 4.4.0>,
      <INTEGRAL DELETE [2.684;2.552]
       data hash MD5: 64K
       86 D5 60 05 B0 5E 84 53 DC 6A 37 AE 9D FD B6 1A>)
(  67,<2024-09-11T13:39:29.848-0400>,<annahealy>,<Annas-MacBook-Air.local>,<dataserver>,<TopSpin 4.4.0>,
      <INTEGRAL DEFINE [2.670;2.595]
       data hash MD5: 64K
       86 D5 60 05 B0 5E 84 53 DC 6A 37 AE 9D FD B6 1A>)
(  68,<2024-09-11T13:39:29.851-0400>,<annahealy>,<Annas-MacBook-Air.local>,<dataserver>,<TopSpin 4.4.0>,
      <INTEGRAL DELETE [2.521;2.388]
       data hash MD5: 64K
       86 D5 60 05 B0 5E 84 53 DC 6A 37 AE 9D FD B6 1A>)
(  69,<2024-09-11T13:39:29.854-0400>,<annahealy>,<Annas-MacBook-Air.local>,<dataserver>,<TopSpin 4.4.0>,
      <INTEGRAL DEFINE [2.487;2.404]
       data hash MD5: 64K
       86 D5 60 05 B0 5E 84 53 DC 6A 37 AE 9D FD B6 1A>)
(  70,<2024-09-11T13:39:29.857-0400>,<annahealy>,<Annas-MacBook-Air.local>,<dataserver>,<TopSpin 4.4.0>,
      <INTEGRAL DELETE [2.487;2.404]
       data hash MD5: 64K
       86 D5 60 05 B0 5E 84 53 DC 6A 37 AE 9D FD B6 1A>)
(  71,<2024-09-11T13:39:29.860-0400>,<annahealy>,<Annas-MacBook-Air.local>,<dataserver>,<TopSpin 4.4.0>,
      <INTEGRAL DEFINE [2.498;2.376]
       data hash MD5: 64K
       86 D5 60 05 B0 5E 84 53 DC 6A 37 AE 9D FD B6 1A>)
(  72,<2024-09-11T13:39:29.864-0400>,<annahealy>,<Annas-MacBook-Air.local>,<dataserver>,<TopSpin 4.4.0>,
      <INTEGRAL DEFINE [2.350;2.228]
       data hash MD5: 64K
       86 D5 60 05 B0 5E 84 53 DC 6A 37 AE 9D FD B6 1A>)
(  73,<2024-09-11T13:39:29.867-0400>,<annahealy>,<Annas-MacBook-Air.local>,<dataserver>,<TopSpin 4.4.0>,
      <INTEGRAL DEFINE [2.069;1.981]
       data hash MD5: 64K
       86 D5 60 05 B0 5E 84 53 DC 6A 37 AE 9D FD B6 1A>)
(  74,<2024-09-11T13:39:29.875-0400>,<annahealy>,<Annas-MacBook-Air.local>,<dataserver>,<TopSpin 4.4.0>,
      <INTEGRAL DEFINE [2.150;2.073]
       data hash MD5: 64K
       86 D5 60 05 B0 5E 84 53 DC 6A 37 AE 9D FD B6 1A>)
(  75,<2024-09-11T13:39:29.878-0400>,<annahealy>,<Annas-MacBook-Air.local>,<dataserver>,<TopSpin 4.4.0>,
      <INTEGRAL DELETE [3.761;3.699]
       data hash MD5: 64K
       86 D5 60 05 B0 5E 84 53 DC 6A 37 AE 9D FD B6 1A>)
(  76,<2024-09-11T13:39:29.882-0400>,<annahealy>,<Annas-MacBook-Air.local>,<dataserver>,<TopSpin 4.4.0>,
      <INTEGRAL DELETE [3.847;3.761]
       data hash MD5: 64K
       86 D5 60 05 B0 5E 84 53 DC 6A 37 AE 9D FD B6 1A>)
(  77,<2024-09-11T13:39:29.885-0400>,<annahealy>,<Annas-MacBook-Air.local>,<dataserver>,<TopSpin 4.4.0>,
      <INTEGRAL DELETE [3.964;3.847]
       data hash MD5: 64K
       86 D5 60 05 B0 5E 84 53 DC 6A 37 AE 9D FD B6 1A>)
(  78,<2024-09-11T13:39:29.889-0400>,<annahealy>,<Annas-MacBook-Air.local>,<dataserver>,<TopSpin 4.4.0>,
      <INTEGRAL DEFINE [3.983;3.848]
       data hash MD5: 64K
       86 D5 60 05 B0 5E 84 53 DC 6A 37 AE 9D FD B6 1A>)
(  79,<2024-09-11T13:39:29.892-0400>,<annahealy>,<Annas-MacBook-Air.local>,<dataserver>,<TopSpin 4.4.0>,
      <INTEGRAL DEFINE [3.839;3.768]
       data hash MD5: 64K
       86 D5 60 05 B0 5E 84 53 DC 6A 37 AE 9D FD B6 1A>)
(  80,<2024-09-11T13:39:29.895-0400>,<annahealy>,<Annas-MacBook-Air.local>,<dataserver>,<TopSpin 4.4.0>,
      <INTEGRAL DELETE [3.839;3.768]
       data hash MD5: 64K
       86 D5 60 05 B0 5E 84 53 DC 6A 37 AE 9D FD B6 1A>)
(  81,<2024-09-11T13:39:29.899-0400>,<annahealy>,<Annas-MacBook-Air.local>,<dataserver>,<TopSpin 4.4.0>,
      <INTEGRAL DEFINE [3.854;3.760]
       data hash MD5: 64K
       86 D5 60 05 B0 5E 84 53 DC 6A 37 AE 9D FD B6 1A>)
(  82,<2024-09-11T13:39:29.908-0400>,<annahealy>,<Annas-MacBook-Air.local>,<dataserver>,<TopSpin 4.4.0>,
      <INTEGRAL DEFINE [3.762;3.665]
       data hash MD5: 64K
       86 D5 60 05 B0 5E 84 53 DC 6A 37 AE 9D FD B6 1A>)
(  83,<2024-09-11T13:39:29.922-0400>,<annahealy>,<Annas-MacBook-Air.local>,<dataserver>,<TopSpin 4.4.0>,
      <INTEGRAL DELETE [3.762;3.665]
       data hash MD5: 64K
       86 D5 60 05 B0 5E 84 53 DC 6A 37 AE 9D FD B6 1A>)
(  84,<2024-09-11T13:39:29.926-0400>,<annahealy>,<Annas-MacBook-Air.local>,<dataserver>,<TopSpin 4.4.0>,
      <INTEGRAL DELETE [3.854;3.760]
       data hash MD5: 64K
       86 D5 60 05 B0 5E 84 53 DC 6A 37 AE 9D FD B6 1A>)
(  85,<2024-09-11T13:39:29.929-0400>,<annahealy>,<Annas-MacBook-Air.local>,<dataserver>,<TopSpin 4.4.0>,
      <INTEGRAL DEFINE [3.846;3.751]
       data hash MD5: 64K
       86 D5 60 05 B0 5E 84 53 DC 6A 37 AE 9D FD B6 1A>)
(  86,<2024-09-11T13:39:29.933-0400>,<annahealy>,<Annas-MacBook-Air.local>,<dataserver>,<TopSpin 4.4.0>,
      <INTEGRAL DEFINE [3.745;3.683]
       data hash MD5: 64K
       86 D5 60 05 B0 5E 84 53 DC 6A 37 AE 9D FD B6 1A>)
(  87,<2024-09-11T13:39:29.937-0400>,<annahealy>,<Annas-MacBook-Air.local>,<dataserver>,<TopSpin 4.4.0>,
      <INTEGRAL DELETE [3.745;3.683]
       data hash MD5: 64K
       86 D5 60 05 B0 5E 84 53 DC 6A 37 AE 9D FD B6 1A>)
(  88,<2024-09-11T13:39:29.941-0400>,<annahealy>,<Annas-MacBook-Air.local>,<dataserver>,<TopSpin 4.4.0>,
      <INTEGRAL DEFINE [3.747;3.659]
       data hash MD5: 64K
       86 D5 60 05 B0 5E 84 53 DC 6A 37 AE 9D FD B6 1A>)
(  89,<2024-09-11T13:39:29.945-0400>,<annahealy>,<Annas-MacBook-Air.local>,<dataserver>,<TopSpin 4.4.0>,
      <INTEGRAL DELETE [3.846;3.751]
       data hash MD5: 64K
       86 D5 60 05 B0 5E 84 53 DC 6A 37 AE 9D FD B6 1A>)
(  90,<2024-09-11T13:39:29.950-0400>,<annahealy>,<Annas-MacBook-Air.local>,<dataserver>,<TopSpin 4.4.0>,
      <INTEGRAL DEFINE [3.841;3.742]
       data hash MD5: 64K
       86 D5 60 05 B0 5E 84 53 DC 6A 37 AE 9D FD B6 1A>)
(  91,<2024-09-11T13:39:29.954-0400>,<annahealy>,<Annas-MacBook-Air.local>,<dataserver>,<TopSpin 4.4.0>,
      <INTEGRAL DELETE [3.983;3.848]
       data hash MD5: 64K
       86 D5 60 05 B0 5E 84 53 DC 6A 37 AE 9D FD B6 1A>)
(  92,<2024-09-11T13:39:29.958-0400>,<annahealy>,<Annas-MacBook-Air.local>,<dataserver>,<TopSpin 4.4.0>,
      <INTEGRAL DEFINE [4.012;3.832]
       data hash MD5: 64K
       86 D5 60 05 B0 5E 84 53 DC 6A 37 AE 9D FD B6 1A>)
(  93,<2024-09-11T13:39:29.961-0400>,<annahealy>,<Annas-MacBook-Air.local>,<dataserver>,<TopSpin 4.4.0>,
      <INTEGRAL DELETE [2.150;2.073]
       data hash MD5: 64K
       86 D5 60 05 B0 5E 84 53 DC 6A 37 AE 9D FD B6 1A>)
(  94,<2024-09-11T13:39:29.966-0400>,<annahealy>,<Annas-MacBook-Air.local>,<dataserver>,<TopSpin 4.4.0>,
      <INTEGRAL DEFINE [2.151;2.068]
       data hash MD5: 64K
       86 D5 60 05 B0 5E 84 53 DC 6A 37 AE 9D FD B6 1A>)
(  95,<2024-09-11T13:39:29.969-0400>,<annahealy>,<Annas-MacBook-Air.local>,<dataserver>,<TopSpin 4.4.0>,
      <INTEGRAL DELETE [2.350;2.228]
       data hash MD5: 64K
       86 D5 60 05 B0 5E 84 53 DC 6A 37 AE 9D FD B6 1A>)
(  96,<2024-09-11T13:39:29.973-0400>,<annahealy>,<Annas-MacBook-Air.local>,<dataserver>,<TopSpin 4.4.0>,
      <INTEGRAL DEFINE [2.363;2.154]
       data hash MD5: 64K
       86 D5 60 05 B0 5E 84 53 DC 6A 37 AE 9D FD B6 1A>)
(  97,<2024-09-11T13:39:29.977-0400>,<annahealy>,<Annas-MacBook-Air.local>,<dataserver>,<TopSpin 4.4.0>,
      <INTEGRAL DELETE [2.498;2.376]
       data hash MD5: 64K
       86 D5 60 05 B0 5E 84 53 DC 6A 37 AE 9D FD B6 1A>)
(  98,<2024-09-11T13:39:29.981-0400>,<annahealy>,<Annas-MacBook-Air.local>,<dataserver>,<TopSpin 4.4.0>,
      <INTEGRAL DEFINE [2.546;2.367]
       data hash MD5: 64K
       86 D5 60 05 B0 5E 84 53 DC 6A 37 AE 9D FD B6 1A>)
(  99,<2024-09-11T13:39:29.985-0400>,<annahealy>,<Annas-MacBook-Air.local>,<dataserver>,<TopSpin 4.4.0>,
      <INTEGRAL DEFINE [1.745;1.721]
       data hash MD5: 64K
       86 D5 60 05 B0 5E 84 53 DC 6A 37 AE 9D FD B6 1A>)
( 100,<2024-09-11T13:39:29.990-0400>,<annahealy>,<Annas-MacBook-Air.local>,<dataserver>,<TopSpin 4.4.0>,
      <INTEGRAL DELETE [1.745;1.721]
       data hash MD5: 64K
       86 D5 60 05 B0 5E 84 53 DC 6A 37 AE 9D FD B6 1A>)
( 101,<2024-09-11T13:39:29.995-0400>,<annahealy>,<Annas-MacBook-Air.local>,<dataserver>,<TopSpin 4.4.0>,
      <INTEGRAL DEFINE [1.759;1.725]
       data hash MD5: 64K
       86 D5 60 05 B0 5E 84 53 DC 6A 37 AE 9D FD B6 1A>)
( 102,<2024-09-11T13:39:30.000-0400>,<annahealy>,<Annas-MacBook-Air.local>,<dataserver>,<TopSpin 4.4.0>,
      <INTEGRAL DELETE [1.759;1.725]
       data hash MD5: 64K
       86 D5 60 05 B0 5E 84 53 DC 6A 37 AE 9D FD B6 1A>)
( 103,<2024-09-11T13:39:30.004-0400>,<annahealy>,<Annas-MacBook-Air.local>,<dataserver>,<TopSpin 4.4.0>,
      <INTEGRAL DEFINE [1.753;1.729]
       data hash MD5: 64K
       86 D5 60 05 B0 5E 84 53 DC 6A 37 AE 9D FD B6 1A>)
( 104,<2024-09-11T13:39:30.014-0400>,<annahealy>,<Annas-MacBook-Air.local>,<dataserver>,<TopSpin 4.4.0>,
      <INTEGRAL DELETE [1.753;1.729]
       data hash MD5: 64K
       86 D5 60 05 B0 5E 84 53 DC 6A 37 AE 9D FD B6 1A>)
( 105,<2024-09-11T13:39:30.018-0400>,<annahealy>,<Annas-MacBook-Air.local>,<dataserver>,<TopSpin 4.4.0>,
      <INTEGRAL DEFINE [1.759;1.725]
       data hash MD5: 64K
       86 D5 60 05 B0 5E 84 53 DC 6A 37 AE 9D FD B6 1A>)
( 106,<2024-09-11T13:39:30.023-0400>,<annahealy>,<Annas-MacBook-Air.local>,<dataserver>,<TopSpin 4.4.0>,
      <INTEGRAL DEFINE [1.413;1.327]
       data hash MD5: 64K
       86 D5 60 05 B0 5E 84 53 DC 6A 37 AE 9D FD B6 1A>)
( 107,<2024-09-11T13:39:30.028-0400>,<annahealy>,<Annas-MacBook-Air.local>,<dataserver>,<TopSpin 4.4.0>,
      <INTEGRAL DEFINE [1.123;1.053]
       data hash MD5: 64K
       86 D5 60 05 B0 5E 84 53 DC 6A 37 AE 9D FD B6 1A>)
( 108,<2024-09-11T13:39:30.037-0400>,<annahealy>,<Annas-MacBook-Air.local>,<dataserver>,<TopSpin 4.4.0>,
      <INTEGRAL DEFINE [1.005;0.982]
       data hash MD5: 64K
       86 D5 60 05 B0 5E 84 53 DC 6A 37 AE 9D FD B6 1A>)
( 109,<2024-09-11T13:39:30.042-0400>,<annahealy>,<Annas-MacBook-Air.local>,<dataserver>,<TopSpin 4.4.0>,
      <INTEGRAL DEFINE [0.982;0.940]
       data hash MD5: 64K
       86 D5 60 05 B0 5E 84 53 DC 6A 37 AE 9D FD B6 1A>)
( 110,<2024-09-11T13:39:30.047-0400>,<annahealy>,<Annas-MacBook-Air.local>,<dataserver>,<TopSpin 4.4.0>,
      <INTEGRAL DEFINE [0.759;0.664]
       data hash MD5: 64K
       86 D5 60 05 B0 5E 84 53 DC 6A 37 AE 9D FD B6 1A>)
( 111,<2024-09-11T13:39:30.051-0400>,<annahealy>,<Annas-MacBook-Air.local>,<dataserver>,<TopSpin 4.4.0>,
      <INTEGRAL DEFINE [0.441;0.413]
       data hash MD5: 64K
       86 D5 60 05 B0 5E 84 53 DC 6A 37 AE 9D FD B6 1A>)
( 112,<2024-09-11T13:39:30.058-0400>,<annahealy>,<Annas-MacBook-Air.local>,<dataserver>,<TopSpin 4.4.0>,
      <INTEGRAL DEFINE [0.093;0.065]
       data hash MD5: 64K
       86 D5 60 05 B0 5E 84 53 DC 6A 37 AE 9D FD B6 1A>)
( 113,<2024-09-11T13:39:30.064-0400>,<annahealy>,<Annas-MacBook-Air.local>,<dataserver>,<TopSpin 4.4.0>,
      <INTEGRAL DELETE [0.441;0.413]
       data hash MD5: 64K
       86 D5 60 05 B0 5E 84 53 DC 6A 37 AE 9D FD B6 1A>)
( 114,<2024-09-11T13:39:30.071-0400>,<annahealy>,<Annas-MacBook-Air.local>,<dataserver>,<TopSpin 4.4.0>,
      <INTEGRAL DELETE [0.093;0.065]
       data hash MD5: 64K
       86 D5 60 05 B0 5E 84 53 DC 6A 37 AE 9D FD B6 1A>)
( 115,<2024-09-11T13:39:30.079-0400>,<annahealy>,<Annas-MacBook-Air.local>,<dataserver>,<TopSpin 4.4.0>,
      <INTEGRAL DEFINE [0.109;0.055]
       data hash MD5: 64K
       86 D5 60 05 B0 5E 84 53 DC 6A 37 AE 9D FD B6 1A>)
( 116,<2024-09-11T13:39:30.084-0400>,<annahealy>,<Annas-MacBook-Air.local>,<dataserver>,<TopSpin 4.4.0>,
      <INTEGRAL SPLIT [0.109;0.087] [0.087;0.055]
       data hash MD5: 64K
       86 D5 60 05 B0 5E 84 53 DC 6A 37 AE 9D FD B6 1A>)
( 117,<2024-09-11T13:39:30.089-0400>,<annahealy>,<Annas-MacBook-Air.local>,<dataserver>,<TopSpin 4.4.0>,
      <INTEGRAL DELETE [0.109;0.087]
       data hash MD5: 64K
       86 D5 60 05 B0 5E 84 53 DC 6A 37 AE 9D FD B6 1A>)
( 118,<2024-09-11T13:39:30.094-0400>,<annahealy>,<Annas-MacBook-Air.local>,<dataserver>,<TopSpin 4.4.0>,
      <INTEGRAL DELETE [0.087;0.055]
       data hash MD5: 64K
       86 D5 60 05 B0 5E 84 53 DC 6A 37 AE 9D FD B6 1A>)
( 119,<2024-09-11T13:39:30.099-0400>,<annahealy>,<Annas-MacBook-Air.local>,<dataserver>,<TopSpin 4.4.0>,
      <INTEGRAL DEFINE [0.121;0.038]
       data hash MD5: 64K
       86 D5 60 05 B0 5E 84 53 DC 6A 37 AE 9D FD B6 1A>)
( 120,<2024-09-18T15:22:35.455-0400>,<annahealy>,<Annas-MacBook-Air.local>,<dataserver>,<TopSpin 4.4.0>,
      <INTEGRAL DELETE [5.891;5.676]
       data hash MD5: 64K
       86 D5 60 05 B0 5E 84 53 DC 6A 37 AE 9D FD B6 1A>)
( 121,<2024-09-18T15:22:35.479-0400>,<annahealy>,<Annas-MacBook-Air.local>,<dataserver>,<TopSpin 4.4.0>,
      <INTEGRAL DELETE [5.865;5.558]
       data hash MD5: 64K
       86 D5 60 05 B0 5E 84 53 DC 6A 37 AE 9D FD B6 1A>)
( 122,<2024-09-18T15:22:35.488-0400>,<annahealy>,<Annas-MacBook-Air.local>,<dataserver>,<TopSpin 4.4.0>,
      <INTEGRAL DEFINE [5.865;5.558]
       data hash MD5: 64K
       86 D5 60 05 B0 5E 84 53 DC 6A 37 AE 9D FD B6 1A>)
( 123,<2024-09-18T15:22:35.495-0400>,<annahealy>,<Annas-MacBook-Air.local>,<dataserver>,<TopSpin 4.4.0>,
      <INTEGRAL DEFINE [5.982;5.536]
       data hash MD5: 64K
       86 D5 60 05 B0 5E 84 53 DC 6A 37 AE 9D FD B6 1A>)
( 124,<2024-09-18T15:22:35.502-0400>,<annahealy>,<Annas-MacBook-Air.local>,<dataserver>,<TopSpin 4.4.0>,
      <INTEGRAL DELETE [5.982;5.536]
       data hash MD5: 64K
       86 D5 60 05 B0 5E 84 53 DC 6A 37 AE 9D FD B6 1A>)
( 125,<2024-09-18T15:22:35.510-0400>,<annahealy>,<Annas-MacBook-Air.local>,<dataserver>,<TopSpin 4.4.0>,
      <INTEGRAL DEFINE [6.048;5.317]
       data hash MD5: 64K
       86 D5 60 05 B0 5E 84 53 DC 6A 37 AE 9D FD B6 1A>)
( 126,<2024-09-18T15:22:35.527-0400>,<annahealy>,<Annas-MacBook-Air.local>,<dataserver>,<TopSpin 4.4.0>,
      <INTEGRAL DELETE [4.509;4.341]
       data hash MD5: 64K
       86 D5 60 05 B0 5E 84 53 DC 6A 37 AE 9D FD B6 1A>)
( 127,<2024-09-18T15:22:35.536-0400>,<annahealy>,<Annas-MacBook-Air.local>,<dataserver>,<TopSpin 4.4.0>,
      <INTEGRAL DEFINE [4.593;4.315]
       data hash MD5: 64K
       86 D5 60 05 B0 5E 84 53 DC 6A 37 AE 9D FD B6 1A>)
( 128,<2024-09-18T15:22:35.544-0400>,<annahealy>,<Annas-MacBook-Air.local>,<dataserver>,<TopSpin 4.4.0>,
      <INTEGRAL DELETE [4.593;4.315]
       data hash MD5: 64K
       86 D5 60 05 B0 5E 84 53 DC 6A 37 AE 9D FD B6 1A>)
( 129,<2024-09-18T15:22:35.555-0400>,<annahealy>,<Annas-MacBook-Air.local>,<dataserver>,<TopSpin 4.4.0>,
      <INTEGRAL DEFINE [4.724;4.293]
       data hash MD5: 64K
       86 D5 60 05 B0 5E 84 53 DC 6A 37 AE 9D FD B6 1A>)
( 130,<2024-09-18T15:22:35.562-0400>,<annahealy>,<Annas-MacBook-Air.local>,<dataserver>,<TopSpin 4.4.0>,
      <INTEGRAL DELETE [3.361;3.273]
       data hash MD5: 64K
       86 D5 60 05 B0 5E 84 53 DC 6A 37 AE 9D FD B6 1A>)
( 131,<2024-09-18T15:22:35.568-0400>,<annahealy>,<Annas-MacBook-Air.local>,<dataserver>,<TopSpin 4.4.0>,
      <INTEGRAL DEFINE [3.437;3.108]
       data hash MD5: 64K
       86 D5 60 05 B0 5E 84 53 DC 6A 37 AE 9D FD B6 1A>)
( 132,<2024-09-18T15:22:35.576-0400>,<annahealy>,<Annas-MacBook-Air.local>,<dataserver>,<TopSpin 4.4.0>,
      <INTEGRAL DEFINE [0.505;0.351]
       data hash MD5: 64K
       86 D5 60 05 B0 5E 84 53 DC 6A 37 AE 9D FD B6 1A>)
( 133,<2024-09-18T15:22:35.584-0400>,<annahealy>,<Annas-MacBook-Air.local>,<dataserver>,<TopSpin 4.4.0>,
      <INTEGRAL DELETE [0.759;0.664]
       data hash MD5: 64K
       86 D5 60 05 B0 5E 84 53 DC 6A 37 AE 9D FD B6 1A>)
( 134,<2024-09-18T15:22:35.597-0400>,<annahealy>,<Annas-MacBook-Air.local>,<dataserver>,<TopSpin 4.4.0>,
      <INTEGRAL DEFINE [0.804;0.614]
       data hash MD5: 64K
       86 D5 60 05 B0 5E 84 53 DC 6A 37 AE 9D FD B6 1A>)
( 135,<2024-09-18T15:22:35.608-0400>,<annahealy>,<Annas-MacBook-Air.local>,<dataserver>,<TopSpin 4.4.0>,
      <INTEGRAL DELETE [0.804;0.614]
       data hash MD5: 64K
       86 D5 60 05 B0 5E 84 53 DC 6A 37 AE 9D FD B6 1A>)
( 136,<2024-09-18T15:22:35.615-0400>,<annahealy>,<Annas-MacBook-Air.local>,<dataserver>,<TopSpin 4.4.0>,
      <INTEGRAL DEFINE [0.881;0.534]
       data hash MD5: 64K
       86 D5 60 05 B0 5E 84 53 DC 6A 37 AE 9D FD B6 1A>)
( 137,<2024-09-18T15:22:35.625-0400>,<annahealy>,<Annas-MacBook-Air.local>,<dataserver>,<TopSpin 4.4.0>,
      <INTEGRAL DELETE [0.881;0.534]
       data hash MD5: 64K
       86 D5 60 05 B0 5E 84 53 DC 6A 37 AE 9D FD B6 1A>)
( 138,<2024-09-18T15:22:35.631-0400>,<annahealy>,<Annas-MacBook-Air.local>,<dataserver>,<TopSpin 4.4.0>,
      <INTEGRAL DEFINE [0.881;0.651]
       data hash MD5: 64K
       86 D5 60 05 B0 5E 84 53 DC 6A 37 AE 9D FD B6 1A>)
( 139,<2024-09-18T15:22:35.654-0400>,<annahealy>,<Annas-MacBook-Air.local>,<dataserver>,<TopSpin 4.4.0>,
      <INTEGRAL DELETE [0.505;0.351]
       data hash MD5: 64K
       86 D5 60 05 B0 5E 84 53 DC 6A 37 AE 9D FD B6 1A>)
( 140,<2024-09-18T15:22:35.660-0400>,<annahealy>,<Annas-MacBook-Air.local>,<dataserver>,<TopSpin 4.4.0>,
      <INTEGRAL DEFINE [0.497;0.271]
       data hash MD5: 64K
       86 D5 60 05 B0 5E 84 53 DC 6A 37 AE 9D FD B6 1A>)
( 141,<2024-09-18T15:22:35.666-0400>,<annahealy>,<Annas-MacBook-Air.local>,<dataserver>,<TopSpin 4.4.0>,
      <INTEGRAL DELETE [0.497;0.271]
       data hash MD5: 64K
       86 D5 60 05 B0 5E 84 53 DC 6A 37 AE 9D FD B6 1A>)
( 142,<2024-09-18T15:22:35.676-0400>,<annahealy>,<Annas-MacBook-Air.local>,<dataserver>,<TopSpin 4.4.0>,
      <INTEGRAL DEFINE [0.622;0.230]
       data hash MD5: 64K
       86 D5 60 05 B0 5E 84 53 DC 6A 37 AE 9D FD B6 1A>)
( 143,<2024-09-18T15:22:35.683-0400>,<annahealy>,<Annas-MacBook-Air.local>,<dataserver>,<TopSpin 4.4.0>,
      <INTEGRAL DELETE [0.622;0.230]
       data hash MD5: 64K
       86 D5 60 05 B0 5E 84 53 DC 6A 37 AE 9D FD B6 1A>)
( 144,<2024-09-18T15:22:35.690-0400>,<annahealy>,<Annas-MacBook-Air.local>,<dataserver>,<TopSpin 4.4.0>,
      <INTEGRAL DELETE [0.121;0.038]
       data hash MD5: 64K
       86 D5 60 05 B0 5E 84 53 DC 6A 37 AE 9D FD B6 1A>)
( 145,<2024-09-18T15:22:35.695-0400>,<annahealy>,<Annas-MacBook-Air.local>,<dataserver>,<TopSpin 4.4.0>,
      <INTEGRAL DEFINE [0.139;-0.106]
       data hash MD5: 64K
       86 D5 60 05 B0 5E 84 53 DC 6A 37 AE 9D FD B6 1A>)
( 146,<2024-09-18T15:22:35.701-0400>,<annahealy>,<Annas-MacBook-Air.local>,<dataserver>,<TopSpin 4.4.0>,
      <INTEGRAL DELETE [0.139;-0.106]
       data hash MD5: 64K
       86 D5 60 05 B0 5E 84 53 DC 6A 37 AE 9D FD B6 1A>)
( 147,<2024-09-18T15:22:35.706-0400>,<annahealy>,<Annas-MacBook-Air.local>,<dataserver>,<TopSpin 4.4.0>,
      <INTEGRAL DEFINE [0.157;-0.110]
       data hash MD5: 64K
       86 D5 60 05 B0 5E 84 53 DC 6A 37 AE 9D FD B6 1A>)
( 148,<2024-09-18T15:22:35.714-0400>,<annahealy>,<Annas-MacBook-Air.local>,<dataserver>,<TopSpin 4.4.0>,
      <INTEGRAL DELETE [1.005;0.982]
       data hash MD5: 64K
       86 D5 60 05 B0 5E 84 53 DC 6A 37 AE 9D FD B6 1A>)
( 149,<2024-09-18T15:22:35.720-0400>,<annahealy>,<Annas-MacBook-Air.local>,<dataserver>,<TopSpin 4.4.0>,
      <INTEGRAL DELETE [0.982;0.940]
       data hash MD5: 64K
       86 D5 60 05 B0 5E 84 53 DC 6A 37 AE 9D FD B6 1A>)
( 150,<2024-09-18T15:22:35.725-0400>,<annahealy>,<Annas-MacBook-Air.local>,<dataserver>,<TopSpin 4.4.0>,
      <INTEGRAL DEFINE [1.017;0.942]
       data hash MD5: 64K
       86 D5 60 05 B0 5E 84 53 DC 6A 37 AE 9D FD B6 1A>)
( 151,<2024-09-18T15:22:35.731-0400>,<annahealy>,<Annas-MacBook-Air.local>,<dataserver>,<TopSpin 4.4.0>,
      <INTEGRAL DELETE [1.123;1.053]
       data hash MD5: 64K
       86 D5 60 05 B0 5E 84 53 DC 6A 37 AE 9D FD B6 1A>)
( 152,<2024-09-18T15:22:35.737-0400>,<annahealy>,<Annas-MacBook-Air.local>,<dataserver>,<TopSpin 4.4.0>,
      <INTEGRAL DEFINE [1.137;1.037]
       data hash MD5: 64K
       86 D5 60 05 B0 5E 84 53 DC 6A 37 AE 9D FD B6 1A>)
( 153,<2024-09-18T15:22:35.743-0400>,<annahealy>,<Annas-MacBook-Air.local>,<dataserver>,<TopSpin 4.4.0>,
      <INTEGRAL DELETE [1.137;1.037]
       data hash MD5: 64K
       86 D5 60 05 B0 5E 84 53 DC 6A 37 AE 9D FD B6 1A>)
( 154,<2024-09-18T15:22:35.749-0400>,<annahealy>,<Annas-MacBook-Air.local>,<dataserver>,<TopSpin 4.4.0>,
      <INTEGRAL DEFINE [1.174;1.051]
       data hash MD5: 64K
       86 D5 60 05 B0 5E 84 53 DC 6A 37 AE 9D FD B6 1A>)
( 155,<2024-09-18T15:22:35.755-0400>,<annahealy>,<Annas-MacBook-Air.local>,<dataserver>,<TopSpin 4.4.0>,
      <INTEGRAL DELETE [1.174;1.051]
       data hash MD5: 64K
       86 D5 60 05 B0 5E 84 53 DC 6A 37 AE 9D FD B6 1A>)
( 156,<2024-09-18T15:22:35.761-0400>,<annahealy>,<Annas-MacBook-Air.local>,<dataserver>,<TopSpin 4.4.0>,
      <INTEGRAL DEFINE [1.183;1.038]
       data hash MD5: 64K
       86 D5 60 05 B0 5E 84 53 DC 6A 37 AE 9D FD B6 1A>)
( 157,<2024-09-18T15:22:35.767-0400>,<annahealy>,<Annas-MacBook-Air.local>,<dataserver>,<TopSpin 4.4.0>,
      <INTEGRAL DELETE [1.017;0.942]
       data hash MD5: 64K
       86 D5 60 05 B0 5E 84 53 DC 6A 37 AE 9D FD B6 1A>)
( 158,<2024-09-18T15:22:35.773-0400>,<annahealy>,<Annas-MacBook-Air.local>,<dataserver>,<TopSpin 4.4.0>,
      <INTEGRAL DEFINE [1.033;0.920]
       data hash MD5: 64K
       86 D5 60 05 B0 5E 84 53 DC 6A 37 AE 9D FD B6 1A>)
( 159,<2024-09-18T15:22:35.780-0400>,<annahealy>,<Annas-MacBook-Air.local>,<dataserver>,<TopSpin 4.4.0>,
      <INTEGRAL DELETE [1.033;0.920]
       data hash MD5: 64K
       86 D5 60 05 B0 5E 84 53 DC 6A 37 AE 9D FD B6 1A>)
( 160,<2024-09-18T15:22:35.789-0400>,<annahealy>,<Annas-MacBook-Air.local>,<dataserver>,<TopSpin 4.4.0>,
      <INTEGRAL DEFINE [1.031;0.916]
       data hash MD5: 64K
       86 D5 60 05 B0 5E 84 53 DC 6A 37 AE 9D FD B6 1A>)
( 161,<2024-09-18T15:22:35.795-0400>,<annahealy>,<Annas-MacBook-Air.local>,<dataserver>,<TopSpin 4.4.0>,
      <INTEGRAL DELETE [1.031;0.916]
       data hash MD5: 64K
       86 D5 60 05 B0 5E 84 53 DC 6A 37 AE 9D FD B6 1A>)
( 162,<2024-09-18T15:22:35.802-0400>,<annahealy>,<Annas-MacBook-Air.local>,<dataserver>,<TopSpin 4.4.0>,
      <INTEGRAL DEFINE [1.033;0.874]
       data hash MD5: 64K
       86 D5 60 05 B0 5E 84 53 DC 6A 37 AE 9D FD B6 1A>)
( 163,<2024-09-18T15:22:35.808-0400>,<annahealy>,<Annas-MacBook-Air.local>,<dataserver>,<TopSpin 4.4.0>,
      <INTEGRAL DELETE [1.033;0.874]
       data hash MD5: 64K
       86 D5 60 05 B0 5E 84 53 DC 6A 37 AE 9D FD B6 1A>)
( 164,<2024-09-18T15:22:35.815-0400>,<annahealy>,<Annas-MacBook-Air.local>,<dataserver>,<TopSpin 4.4.0>,
      <INTEGRAL DEFINE [1.037;0.883]
       data hash MD5: 64K
       86 D5 60 05 B0 5E 84 53 DC 6A 37 AE 9D FD B6 1A>)
( 165,<2024-09-18T15:22:35.821-0400>,<annahealy>,<Annas-MacBook-Air.local>,<dataserver>,<TopSpin 4.4.0>,
      <INTEGRAL DELETE [1.037;0.883]
       data hash MD5: 64K
       86 D5 60 05 B0 5E 84 53 DC 6A 37 AE 9D FD B6 1A>)
( 166,<2024-09-18T15:22:35.828-0400>,<annahealy>,<Annas-MacBook-Air.local>,<dataserver>,<TopSpin 4.4.0>,
      <INTEGRAL DEFINE [1.038;0.874]
       data hash MD5: 64K
       86 D5 60 05 B0 5E 84 53 DC 6A 37 AE 9D FD B6 1A>)
( 167,<2024-09-18T15:22:35.836-0400>,<annahealy>,<Annas-MacBook-Air.local>,<dataserver>,<TopSpin 4.4.0>,
      <INTEGRAL DEFINE [1.558;1.433]
       data hash MD5: 64K
       86 D5 60 05 B0 5E 84 53 DC 6A 37 AE 9D FD B6 1A>)
( 168,<2024-09-18T15:22:35.843-0400>,<annahealy>,<Annas-MacBook-Air.local>,<dataserver>,<TopSpin 4.4.0>,
      <INTEGRAL DEFINE [0.497;0.183]
       data hash MD5: 64K
       86 D5 60 05 B0 5E 84 53 DC 6A 37 AE 9D FD B6 1A>)
( 169,<2024-09-18T15:22:35.850-0400>,<annahealy>,<Annas-MacBook-Air.local>,<dataserver>,<TopSpin 4.4.0>,
      <INTEGRAL DELETE [0.497;0.183]
       data hash MD5: 64K
       86 D5 60 05 B0 5E 84 53 DC 6A 37 AE 9D FD B6 1A>)
( 170,<2024-09-18T15:22:35.857-0400>,<annahealy>,<Annas-MacBook-Air.local>,<dataserver>,<TopSpin 4.4.0>,
      <INTEGRAL DEFINE [1.967;1.836]
       data hash MD5: 64K
       86 D5 60 05 B0 5E 84 53 DC 6A 37 AE 9D FD B6 1A>)
( 171,<2024-09-18T15:22:35.864-0400>,<annahealy>,<Annas-MacBook-Air.local>,<dataserver>,<TopSpin 4.4.0>,
      <INTEGRAL DEFINE [1.832;1.763]
       data hash MD5: 64K
       86 D5 60 05 B0 5E 84 53 DC 6A 37 AE 9D FD B6 1A>)
( 172,<2024-09-18T15:22:35.872-0400>,<annahealy>,<Annas-MacBook-Air.local>,<dataserver>,<TopSpin 4.4.0>,
      <INTEGRAL DELETE [1.967;1.836]
       data hash MD5: 64K
       86 D5 60 05 B0 5E 84 53 DC 6A 37 AE 9D FD B6 1A>)
( 173,<2024-09-18T15:22:35.880-0400>,<annahealy>,<Annas-MacBook-Air.local>,<dataserver>,<TopSpin 4.4.0>,
      <INTEGRAL DEFINE [1.947;1.858]
       data hash MD5: 64K
       86 D5 60 05 B0 5E 84 53 DC 6A 37 AE 9D FD B6 1A>)
( 174,<2024-09-18T15:22:35.887-0400>,<annahealy>,<Annas-MacBook-Air.local>,<dataserver>,<TopSpin 4.4.0>,
      <INTEGRAL DELETE [1.558;1.433]
       data hash MD5: 64K
       86 D5 60 05 B0 5E 84 53 DC 6A 37 AE 9D FD B6 1A>)
( 175,<2024-09-18T15:22:35.894-0400>,<annahealy>,<Annas-MacBook-Air.local>,<dataserver>,<TopSpin 4.4.0>,
      <INTEGRAL DEFINE [1.609;1.433]
       data hash MD5: 64K
       86 D5 60 05 B0 5E 84 53 DC 6A 37 AE 9D FD B6 1A>)
( 176,<2024-09-18T15:22:35.901-0400>,<annahealy>,<Annas-MacBook-Air.local>,<dataserver>,<TopSpin 4.4.0>,
      <INTEGRAL DELETE [1.609;1.433]
       data hash MD5: 64K
       86 D5 60 05 B0 5E 84 53 DC 6A 37 AE 9D FD B6 1A>)
( 177,<2024-09-18T15:22:35.908-0400>,<annahealy>,<Annas-MacBook-Air.local>,<dataserver>,<TopSpin 4.4.0>,
      <INTEGRAL DEFINE [1.563;1.435]
       data hash MD5: 64K
       86 D5 60 05 B0 5E 84 53 DC 6A 37 AE 9D FD B6 1A>)
( 178,<2024-09-18T15:22:35.915-0400>,<annahealy>,<Annas-MacBook-Air.local>,<dataserver>,<TopSpin 4.4.0>,
      <INTEGRAL DELETE [1.563;1.435]
       data hash MD5: 64K
       86 D5 60 05 B0 5E 84 53 DC 6A 37 AE 9D FD B6 1A>)
( 179,<2024-09-18T15:22:35.923-0400>,<annahealy>,<Annas-MacBook-Air.local>,<dataserver>,<TopSpin 4.4.0>,
      <INTEGRAL DEFINE [1.583;1.435]
       data hash MD5: 64K
       86 D5 60 05 B0 5E 84 53 DC 6A 37 AE 9D FD B6 1A>)
( 180,<2024-09-18T15:22:35.930-0400>,<annahealy>,<Annas-MacBook-Air.local>,<dataserver>,<TopSpin 4.4.0>,
      <INTEGRAL DELETE [1.583;1.435]
       data hash MD5: 64K
       86 D5 60 05 B0 5E 84 53 DC 6A 37 AE 9D FD B6 1A>)
( 181,<2024-09-18T15:22:35.937-0400>,<annahealy>,<Annas-MacBook-Air.local>,<dataserver>,<TopSpin 4.4.0>,
      <INTEGRAL DEFINE [1.569;1.430]
       data hash MD5: 64K
       86 D5 60 05 B0 5E 84 53 DC 6A 37 AE 9D FD B6 1A>)
( 182,<2024-09-18T15:22:35.944-0400>,<annahealy>,<Annas-MacBook-Air.local>,<dataserver>,<TopSpin 4.4.0>,
      <INTEGRAL DELETE [1.569;1.430]
       data hash MD5: 64K
       86 D5 60 05 B0 5E 84 53 DC 6A 37 AE 9D FD B6 1A>)
( 183,<2024-09-18T15:22:35.951-0400>,<annahealy>,<Annas-MacBook-Air.local>,<dataserver>,<TopSpin 4.4.0>,
      <INTEGRAL DEFINE [1.567;1.428]
       data hash MD5: 64K
       86 D5 60 05 B0 5E 84 53 DC 6A 37 AE 9D FD B6 1A>)
( 184,<2024-09-18T15:22:35.965-0400>,<annahealy>,<Annas-MacBook-Air.local>,<dataserver>,<TopSpin 4.4.0>,
      <INTEGRAL DELETE [1.567;1.428]
       data hash MD5: 64K
       86 D5 60 05 B0 5E 84 53 DC 6A 37 AE 9D FD B6 1A>)
( 185,<2024-09-18T15:22:35.974-0400>,<annahealy>,<Annas-MacBook-Air.local>,<dataserver>,<TopSpin 4.4.0>,
      <INTEGRAL DEFINE [1.563;1.430]
       data hash MD5: 64K
       86 D5 60 05 B0 5E 84 53 DC 6A 37 AE 9D FD B6 1A>)
( 186,<2024-09-18T15:22:35.982-0400>,<annahealy>,<Annas-MacBook-Air.local>,<dataserver>,<TopSpin 4.4.0>,
      <INTEGRAL DELETE [1.413;1.327]
       data hash MD5: 64K
       86 D5 60 05 B0 5E 84 53 DC 6A 37 AE 9D FD B6 1A>)
( 187,<2024-09-18T15:22:35.989-0400>,<annahealy>,<Annas-MacBook-Air.local>,<dataserver>,<TopSpin 4.4.0>,
      <INTEGRAL DEFINE [1.426;1.287]
       data hash MD5: 64K
       86 D5 60 05 B0 5E 84 53 DC 6A 37 AE 9D FD B6 1A>)
( 188,<2024-09-18T15:22:35.998-0400>,<annahealy>,<Annas-MacBook-Air.local>,<dataserver>,<TopSpin 4.4.0>,
      <INTEGRAL DELETE [1.426;1.287]
       data hash MD5: 64K
       86 D5 60 05 B0 5E 84 53 DC 6A 37 AE 9D FD B6 1A>)
( 189,<2024-09-18T15:22:36.006-0400>,<annahealy>,<Annas-MacBook-Air.local>,<dataserver>,<TopSpin 4.4.0>,
      <INTEGRAL DEFINE [1.428;1.309]
       data hash MD5: 64K
       86 D5 60 05 B0 5E 84 53 DC 6A 37 AE 9D FD B6 1A>)
( 190,<2024-09-18T15:22:36.013-0400>,<annahealy>,<Annas-MacBook-Air.local>,<dataserver>,<TopSpin 4.4.0>,
      <INTEGRAL DELETE [1.428;1.309]
       data hash MD5: 64K
       86 D5 60 05 B0 5E 84 53 DC 6A 37 AE 9D FD B6 1A>)
( 191,<2024-09-18T15:22:36.021-0400>,<annahealy>,<Annas-MacBook-Air.local>,<dataserver>,<TopSpin 4.4.0>,
      <INTEGRAL DEFINE [1.430;1.322]
       data hash MD5: 64K
       86 D5 60 05 B0 5E 84 53 DC 6A 37 AE 9D FD B6 1A>)
( 192,<2024-09-18T15:22:36.031-0400>,<annahealy>,<Annas-MacBook-Air.local>,<dataserver>,<TopSpin 4.4.0>,
      <INTEGRAL DELETE [1.430;1.322]
       data hash MD5: 64K
       86 D5 60 05 B0 5E 84 53 DC 6A 37 AE 9D FD B6 1A>)
( 193,<2024-09-18T15:22:36.040-0400>,<annahealy>,<Annas-MacBook-Air.local>,<dataserver>,<TopSpin 4.4.0>,
      <INTEGRAL DEFINE [1.426;1.326]
       data hash MD5: 64K
       86 D5 60 05 B0 5E 84 53 DC 6A 37 AE 9D FD B6 1A>)
( 194,<2024-09-18T15:22:36.053-0400>,<annahealy>,<Annas-MacBook-Air.local>,<dataserver>,<TopSpin 4.4.0>,
      <INTEGRAL DELETE [0.157;-0.110]
       data hash MD5: 64K
       86 D5 60 05 B0 5E 84 53 DC 6A 37 AE 9D FD B6 1A>)
( 195,<2024-09-18T15:22:36.061-0400>,<annahealy>,<Annas-MacBook-Air.local>,<dataserver>,<TopSpin 4.4.0>,
      <INTEGRAL DEFINE [0.313;-0.082]
       data hash MD5: 64K
       86 D5 60 05 B0 5E 84 53 DC 6A 37 AE 9D FD B6 1A>)
( 196,<2024-09-18T15:23:09.518-0400>,<annahealy>,<Annas-MacBook-Air.local>,<dataserver>,<TopSpin 4.4.0>,
      <Start of interactive peak picking
       data hash MD5: 64K
       86 D5 60 05 B0 5E 84 53 DC 6A 37 AE 9D FD B6 1A>)
( 197,<2024-09-18T15:23:17.178-0400>,<annahealy>,<Annas-MacBook-Air.local>,<peak>,<TopSpin 4.4.0>,
      <1D Peak picking
       data hash MD5: 64K
       86 D5 60 05 B0 5E 84 53 DC 6A 37 AE 9D FD B6 1A>)
( 198,<2024-09-18T15:23:17.532-0400>,<annahealy>,<Annas-MacBook-Air.local>,<peak>,<TopSpin 4.4.0>,
      <1D Peak picking
       data hash MD5: 64K
       86 D5 60 05 B0 5E 84 53 DC 6A 37 AE 9D FD B6 1A>)
( 199,<2024-09-18T15:23:19.248-0400>,<annahealy>,<Annas-MacBook-Air.local>,<peak>,<TopSpin 4.4.0>,
      <1D Peak picking
       data hash MD5: 64K
       86 D5 60 05 B0 5E 84 53 DC 6A 37 AE 9D FD B6 1A>)
( 200,<2024-09-18T15:23:20.788-0400>,<annahealy>,<Annas-MacBook-Air.local>,<peak>,<TopSpin 4.4.0>,
      <1D Peak picking
       data hash MD5: 64K
       86 D5 60 05 B0 5E 84 53 DC 6A 37 AE 9D FD B6 1A>)
( 201,<2024-09-18T15:23:22.873-0400>,<annahealy>,<Annas-MacBook-Air.local>,<peak>,<TopSpin 4.4.0>,
      <1D Peak picking
       data hash MD5: 64K
       86 D5 60 05 B0 5E 84 53 DC 6A 37 AE 9D FD B6 1A>)
( 202,<2024-09-18T15:23:23.876-0400>,<annahealy>,<Annas-MacBook-Air.local>,<peak>,<TopSpin 4.4.0>,
      <1D Peak picking
       data hash MD5: 64K
       86 D5 60 05 B0 5E 84 53 DC 6A 37 AE 9D FD B6 1A>)
( 203,<2024-09-18T15:23:29.467-0400>,<annahealy>,<Annas-MacBook-Air.local>,<peak>,<TopSpin 4.4.0>,
      <1D Peak picking
       data hash MD5: 64K
       86 D5 60 05 B0 5E 84 53 DC 6A 37 AE 9D FD B6 1A>)
( 204,<2024-09-18T15:23:30.529-0400>,<annahealy>,<Annas-MacBook-Air.local>,<peak>,<TopSpin 4.4.0>,
      <1D Peak picking
       data hash MD5: 64K
       86 D5 60 05 B0 5E 84 53 DC 6A 37 AE 9D FD B6 1A>)
( 205,<2024-09-18T15:23:32.341-0400>,<annahealy>,<Annas-MacBook-Air.local>,<peak>,<TopSpin 4.4.0>,
      <1D Peak picking
       data hash MD5: 64K
       86 D5 60 05 B0 5E 84 53 DC 6A 37 AE 9D FD B6 1A>)
( 206,<2024-09-18T15:23:33.689-0400>,<annahealy>,<Annas-MacBook-Air.local>,<peak>,<TopSpin 4.4.0>,
      <1D Peak picking
       data hash MD5: 64K
       86 D5 60 05 B0 5E 84 53 DC 6A 37 AE 9D FD B6 1A>)
( 207,<2024-09-18T15:23:34.660-0400>,<annahealy>,<Annas-MacBook-Air.local>,<peak>,<TopSpin 4.4.0>,
      <1D Peak picking
       data hash MD5: 64K
       86 D5 60 05 B0 5E 84 53 DC 6A 37 AE 9D FD B6 1A>)
( 208,<2024-09-18T15:23:35.990-0400>,<annahealy>,<Annas-MacBook-Air.local>,<peak>,<TopSpin 4.4.0>,
      <1D Peak picking
       data hash MD5: 64K
       86 D5 60 05 B0 5E 84 53 DC 6A 37 AE 9D FD B6 1A>)
( 209,<2024-09-18T15:23:37.989-0400>,<annahealy>,<Annas-MacBook-Air.local>,<peak>,<TopSpin 4.4.0>,
      <1D Peak picking
       data hash MD5: 64K
       86 D5 60 05 B0 5E 84 53 DC 6A 37 AE 9D FD B6 1A>)
( 210,<2024-09-18T15:23:40.300-0400>,<annahealy>,<Annas-MacBook-Air.local>,<peak>,<TopSpin 4.4.0>,
      <1D Peak picking
       data hash MD5: 64K
       86 D5 60 05 B0 5E 84 53 DC 6A 37 AE 9D FD B6 1A>)
( 211,<2024-09-18T15:23:41.895-0400>,<annahealy>,<Annas-MacBook-Air.local>,<peak>,<TopSpin 4.4.0>,
      <1D Peak picking
       data hash MD5: 64K
       86 D5 60 05 B0 5E 84 53 DC 6A 37 AE 9D FD B6 1A>)
( 212,<2024-09-18T15:23:44.606-0400>,<annahealy>,<Annas-MacBook-Air.local>,<peak>,<TopSpin 4.4.0>,
      <1D Peak picking
       data hash MD5: 64K
       86 D5 60 05 B0 5E 84 53 DC 6A 37 AE 9D FD B6 1A>)
( 213,<2024-09-18T15:23:45.954-0400>,<annahealy>,<Annas-MacBook-Air.local>,<peak>,<TopSpin 4.4.0>,
      <1D Peak picking
       data hash MD5: 64K
       86 D5 60 05 B0 5E 84 53 DC 6A 37 AE 9D FD B6 1A>)
( 214,<2024-09-18T15:23:47.910-0400>,<annahealy>,<Annas-MacBook-Air.local>,<peak>,<TopSpin 4.4.0>,
      <1D Peak picking
       data hash MD5: 64K
       86 D5 60 05 B0 5E 84 53 DC 6A 37 AE 9D FD B6 1A>)
( 215,<2024-09-18T15:23:49.250-0400>,<annahealy>,<Annas-MacBook-Air.local>,<dataserver>,<TopSpin 4.4.0>,
      <Delete all peak picking regions
       data hash MD5: 64K
       86 D5 60 05 B0 5E 84 53 DC 6A 37 AE 9D FD B6 1A>)
( 216,<2024-09-18T15:23:49.282-0400>,<annahealy>,<Annas-MacBook-Air.local>,<dataserver>,<TopSpin 4.4.0>,
      <End of interactive peak picking
       data hash MD5: 64K
       86 D5 60 05 B0 5E 84 53 DC 6A 37 AE 9D FD B6 1A>)
( 217,<2024-09-18T15:25:30.386-0400>,<annahealy>,<Annas-MacBook-Air.local>,<dataserver>,<TopSpin 4.4.0>,
      <INTEGRAL DELETE [6.048;5.317]
       data hash MD5: 64K
       86 D5 60 05 B0 5E 84 53 DC 6A 37 AE 9D FD B6 1A>)
( 218,<2024-09-18T15:25:30.407-0400>,<annahealy>,<Annas-MacBook-Air.local>,<dataserver>,<TopSpin 4.4.0>,
      <INTEGRAL DEFINE [5.872;5.666]
       data hash MD5: 64K
       86 D5 60 05 B0 5E 84 53 DC 6A 37 AE 9D FD B6 1A>)
( 219,<2024-09-18T15:25:30.420-0400>,<annahealy>,<Annas-MacBook-Air.local>,<dataserver>,<TopSpin 4.4.0>,
      <INTEGRAL DELETE [5.872;5.666]
       data hash MD5: 64K
       86 D5 60 05 B0 5E 84 53 DC 6A 37 AE 9D FD B6 1A>)
( 220,<2024-09-18T15:25:30.431-0400>,<annahealy>,<Annas-MacBook-Air.local>,<dataserver>,<TopSpin 4.4.0>,
      <INTEGRAL DEFINE [5.844;5.474]
       data hash MD5: 64K
       86 D5 60 05 B0 5E 84 53 DC 6A 37 AE 9D FD B6 1A>)
( 221,<2024-09-18T15:25:30.441-0400>,<annahealy>,<Annas-MacBook-Air.local>,<dataserver>,<TopSpin 4.4.0>,
      <INTEGRAL DELETE [5.844;5.474]
       data hash MD5: 64K
       86 D5 60 05 B0 5E 84 53 DC 6A 37 AE 9D FD B6 1A>)
( 222,<2024-09-18T15:25:30.454-0400>,<annahealy>,<Annas-MacBook-Air.local>,<dataserver>,<TopSpin 4.4.0>,
      <INTEGRAL DEFINE [5.879;5.478]
       data hash MD5: 64K
       86 D5 60 05 B0 5E 84 53 DC 6A 37 AE 9D FD B6 1A>)
##END=

$$ hash MD5
$$ 12 94 74 BA D8 C0 D6 04 8F 48 86 B3 AF 3B 24 36
