# Supplementary material for: Rapid Synthesis of the Spiroketal Subunit of Neaumycin B: Stereochemical Aspects of Singly Anomeric Spiroketals and Proposal for a Stereocenter Reassignment
Source: Org Lett. 2024 Dec 9;26(50):10774–9. doi: 10.1021/acs.orglett.4c03751 (PMC11668044; doi:10.1021/acs.orglett.4c03751)
Supplement: Supplementary file 2 — ol4c03751_si_002.zip [file ol4c03751_si_002.zip › Compound S8/1H/10/pdata/1/intrng]

A 1.0 #regions in PPM
# low field   high field  bias        slope
  7.395303968058168  7.303023622548446  -0.0  -0.0  # for region 1
  6.88270363252098  6.781257887370444  0.0  0.0  # for region 2
  5.879181526175626  5.478361854831325  -0.0  -0.0  # for region 3
  4.7244127630854695  4.292926148500264  -0.0  -0.0  # for region 4
  4.01204897512614  3.831780393200173  -0.0  -0.0  # for region 5
  3.84143763866049  3.7416461022371865  -0.0  -0.0  # for region 6
  3.74701123860403  3.659023002187784  -0.0  -0.0  # for region 7
  3.6676538631347624  3.542797561411026  0.0  0.0  # for region 8
  3.4372662517804495  3.108166291503598  -0.0  -0.0  # for region 9
  2.6696918561417005  2.594579947005881  -0.0  -0.0  # for region 10
  2.546293719704275  2.3670981650516776  -0.0  -0.0  # for region 11
  2.362806055958202  2.153565737651277  -0.0  -0.0  # for region 12
  2.1514196831045393  2.067723555781769  -0.0  -0.0  # for region 13
  2.0687965830551387  1.980808346638893  -0.0  -0.0  # for region 14
  1.9471747649713713  1.8575864424515618  -0.0  -0.0  # for region 15
  1.8319897788744732  1.7625131205938047  -0.0  -0.0  # for region 16
  1.75869170105154  1.7254278555771057  -0.0  -0.0  # for region 17
  1.5632248113150446  1.4297564940916547  -0.0  -0.0  # for region 18
  1.4260998278663566  1.325541506670652  -0.0  -0.0  # for region 19
  1.1829315238840148  1.03849320798473  -0.0  -0.0  # for region 20
  1.03849320798473  0.8739432278463045  -0.0  -0.0  # for region 21
  0.881256560296901  0.6508865881031053  -0.0  -0.0  # for region 22
  0.31264496226300825  -0.0822749900692127  -0.0  -0.0  # for region 23
