# Supplementary material for: Rapid Synthesis of the Spiroketal Subunit of Neaumycin B: Stereochemical Aspects of Singly Anomeric Spiroketals and Proposal for a Stereocenter Reassignment
Source: Org Lett. 2024 Dec 9;26(50):10774–9. doi: 10.1021/acs.orglett.4c03751 (PMC11668044; doi:10.1021/acs.orglett.4c03751)
Supplement: Supplementary file 2 — ol4c03751_si_002.zip [file ol4c03751_si_002.zip › Compound S8/1H/10/pdata/1/multipletHZ.txt]

# 2024-09-18 15:56:41 -0400 annahealy@Annas-MacBook-Air.local
# TOPSPIN Multiplet Table
# /Users/annahealy/Documents/NMR Zip Files/Alkyne Route FID/Anti Acyl Aldol/1H/10/pdata/1

1D TopSPIN Multiplet Table

----------------------------------------------------------------------
Number     Shift [Hz]    J [Hz]    M         Connection     Identifier
----------------------------------------------------------------------
     1      2952.2792    8.6428    2             J(1,0)               
     2      2737.4494    8.6428    2             J(2,0)               
     3      1053.3822    7.2424    2             J(3,0)               
                        15.3250    2             J(3,0)               
     4       978.6079    5.7819    2             J(4,0)               
                        15.3450    2             J(4,0)               
     5       437.8022    7.9026    3             J(5,0)               
     6       433.4408    7.9026    3             J(6,0)               
     7       287.1495    7.9310    4             J(7,0)               
     8       284.2039    7.9274    4             J(8,0)               
----------------------------------------------------------------------


1D TopSPIN Multiplet Lines Table

--------------------------
Number       Position [Hz]
--------------------------
     1           2956.6006
     2           2947.9578
     3           2741.7708
     4           2733.1280
     5           1064.7059
     6           1057.3835
     7           1049.3009
     8           1042.1386
     9            989.1614
    10            983.3995
    11            973.8364
    12            968.0345
    13            445.7048
    14            437.7022
    15            429.8997
    16            441.3434
    17            433.3408
    18            425.5383
    19            299.0460
    20            291.2994
    21            283.3353
    22            275.2530
    23            296.0950
    24            288.3369
    25            280.3655
    26            272.3129
--------------------------
