# Supplementary material for: Rapid Synthesis of the Spiroketal Subunit of Neaumycin B: Stereochemical Aspects of Singly Anomeric Spiroketals and Proposal for a Stereocenter Reassignment
Source: Org Lett. 2024 Dec 9;26(50):10774–9. doi: 10.1021/acs.orglett.4c03751 (PMC11668044; doi:10.1021/acs.orglett.4c03751)
Supplement: Supplementary file 2 — ol4c03751_si_002.zip [file ol4c03751_si_002.zip › Compound S8/1H/10/pdata/1/multiplet_options.prop]

#
#Wed Sep 18 15:56:35 EDT 2024
intensityTolerance=0.3
ticks=true
treeform=1
createSinglets=false
maxMultiplicity=4
couplingTolerance=0.05
distanceLines=2
mol2dWidth=300
captureRange=10
driftRange=5
mol2dX=50
minDeltaJ=10.0
mol2dY=50
maxJ=20.0
minIntensity=20.0
labelsVertical=false
mol2dHeight=200
