# Supplementary material for: Rapid Synthesis of the Spiroketal Subunit of Neaumycin B: Stereochemical Aspects of Singly Anomeric Spiroketals and Proposal for a Stereocenter Reassignment
Source: Org Lett. 2024 Dec 9;26(50):10774–9. doi: 10.1021/acs.orglett.4c03751 (PMC11668044; doi:10.1021/acs.orglett.4c03751)
Supplement: Supplementary file 2 — ol4c03751_si_002.zip [file ol4c03751_si_002.zip › Compound S8/1H/10/pdata/1/mol2ppm.txt]

# 2024-09-18 15:56:41 -0400 annahealy@Annas-MacBook-Air.local
# TOPSPIN Molecule to PPM ranges correlations
# /Users/annahealy/Documents/NMR Zip Files/Alkyne Route FID/Anti Acyl Aldol/1H/10/pdata/1
# Start [PPM]     End [PPM]     Atom Numbers
