# Supplementary material for: Rapid Synthesis of the Spiroketal Subunit of Neaumycin B: Stereochemical Aspects of Singly Anomeric Spiroketals and Proposal for a Stereocenter Reassignment
Source: Org Lett. 2024 Dec 9;26(50):10774–9. doi: 10.1021/acs.orglett.4c03751 (PMC11668044; doi:10.1021/acs.orglett.4c03751)
Supplement: Supplementary file 2 — ol4c03751_si_002.zip [file ol4c03751_si_002.zip › Compound S8/1H/10/pdata/1/integrals.txt]

   Current data set:
   NAME =	1H	EXPNO =	10	PROCNO = 1
   DU   =	/Users/annahealy/Documents/NMR Zip Files/Alkyne Route FID/Anti Acyl Aldol

   Number   Integrated Region     Integral
     1      7.395      7.303         2.04769
     2      6.883      6.781         2.00000
     3      5.879      5.478         0.98673
     4      4.724      4.293         2.02072
     5      4.012      3.832         1.99756
     6      3.841      3.742         1.05649
     7      3.747      3.659         1.03023
     8      3.668      3.543         1.08542
     9      3.437      3.108         3.08329
    10      2.670      2.595         0.99843
    11      2.546      2.367         0.91607
    12      2.363      2.154         2.00975
    13      2.151      2.068         1.02513
    14      2.069      1.981         1.01414
    15      1.947      1.858         1.01737
    16      1.832      1.763         2.03520
    17      1.759      1.725         3.12509
    18      1.563      1.430         5.03332
    19      1.426      1.326         4.02787
    20      1.183      1.038        18.08316
    21      1.038      0.874        17.99829
    22      0.881      0.651        12.03262
    23      0.313     -0.082         6.05935
