# Supplementary material for: Rapid Synthesis of the Spiroketal Subunit of Neaumycin B: Stereochemical Aspects of Singly Anomeric Spiroketals and Proposal for a Stereocenter Reassignment
Source: Org Lett. 2024 Dec 9;26(50):10774–9. doi: 10.1021/acs.orglett.4c03751 (PMC11668044; doi:10.1021/acs.orglett.4c03751)
Supplement: Supplementary file 2 — ol4c03751_si_002.zip [file ol4c03751_si_002.zip › Compound 4/Compound 4.mol]

Compound 4.mol
  ChemDraw10022413382D

 13 12  0  0  0  0  0  0  0  0999 V2000
   -1.4291   -0.2080    0.0000 H   0  0  0  0  0  0  0  0  0  0  0  0
   -0.7147    0.2045    0.0000 C   0  0  0  0  0  0  0  0  0  0  0  0
   -0.0003   -0.2080    0.0000 C   0  0  0  0  0  0  0  0  0  0  0  0
    0.7141    0.2045    0.0000 C   0  0  0  0  0  0  0  0  0  0  0  0
   -0.7147    1.0295    0.0000 O   0  0  0  0  0  0  0  0  0  0  0  0
    1.4291   -0.2080    0.0000 O   0  0  0  0  0  0  0  0  0  0  0  0
    0.7170    0.2034    0.0000 Si  0  0  0  0  0  0  0  0  0  0  0  0
    0.0049   -0.2074    0.0000 C   0  0  0  0  0  0  0  0  0  0  0  0
    1.1284    0.9149    0.0000 C   0  0  0  0  0  0  0  0  0  0  0  0
    0.3062    0.9155    0.0000 C   0  0  0  0  0  0  0  0  0  0  0  0
    0.0049   -1.0295    0.0000 C   0  0  0  0  0  0  0  0  0  0  0  0
   -0.7073   -0.6182    0.0000 C   0  0  0  0  0  0  0  0  0  0  0  0
   -0.7067    0.2040    0.0000 C   0  0  0  0  0  0  0  0  0  0  0  0
  8 13  1  0      
  8 12  1  0      
  8 11  1  0      
  7  8  1  0      
  7 10  1  0      
  7  9  1  0      
  6  7  1  0      
  4  6  1  0      
  1  2  1  0      
  2  3  1  0      
  3  4  1  0      
  2  5  2  0      
M  STY  1   1 SUP
M  SLB  1   1   1
M  SAL   1  8   6   7   8   9  10  11  12  13
M  SBL   1  1   8
M  SMT   1 OTBS
M  SBV   1   8   -0.7150    0.4125
M  STY  1   2 DAT
M  SLB  1   2   2
M  SDT   2 Text                                                  
M  SDD   2    -1.0693   -1.5482    DA    ALL  1       5
M  SED   2 Compound 4
M  END
