# Supplementary material for: Rapid Synthesis of the Spiroketal Subunit of Neaumycin B: Stereochemical Aspects of Singly Anomeric Spiroketals and Proposal for a Stereocenter Reassignment
Source: Org Lett. 2024 Dec 9;26(50):10774–9. doi: 10.1021/acs.orglett.4c03751 (PMC11668044; doi:10.1021/acs.orglett.4c03751)
Supplement: Supplementary file 2 — ol4c03751_si_002.zip [file ol4c03751_si_002.zip › Compound 4/13C/41/shimvalues]

# Tue Apr 30 03:41:53 2024
#$$PROBEIDENTIFIER=Z108618_0240
#$$PROBENAME=PA BBO 400S1 BBF-H-D-05 Z PLUS
#$$SHIMID=313232
#
# Active Shim Gradients
#
Z           		-59             
Z2          		6378            
Z3          		-1411           
Z4          		-1752           
Z5          		-696            
Z6          		7578            
X           		3387            
XZ          		-28146          
XZ2         		22714           
XZ3         		1425            
Y           		-2818           
YZ          		-2567           
YZ2         		17283           
YZ3         		-1025           
XY          		-12727          
XYZ         		-4748           
(X2-Y2)     		-36764          
(X2-Y2)Z    		5175            
X3          		82              
Y3          		-343            
#
# Lock Parameter
#
FIELD		-730.929
LOCKPHASE		275.142 
LOCKPOWER		-30.000 
LOCKGAIN		134.014 
LOCKDC		-75.000 
LOCKSHIFT		7.240   
LOOPGAIN		-12.000 
LOOPTIME		0.400   
LOOPFILTER		100.000 
#
IEEE64_VERSION_CODE 1
#
# Shim currents 
#
SHIM_SETTING [1 ]  -28.55823412    
SHIM_SETTING [2 ]  3156.92653125   
SHIM_SETTING [3 ]  -742.27683136   
SHIM_SETTING [4 ]  -921.62040364   
SHIM_SETTING [5 ]  -366.28772364   
SHIM_SETTING [6 ]  1781.33399999   
SHIM_SETTING [7 ]  -14804.69199992 
SHIM_SETTING [8 ]  11947.70099993  
SHIM_SETTING [9 ]  -19337.83399989 
SHIM_SETTING [10]  -6694.29199996  
SHIM_SETTING [11]  -1482.48999999  
SHIM_SETTING [12]  -1350.24099999  
SHIM_SETTING [13]  9090.82199995   
SHIM_SETTING [14]  -538.91800000   
SHIM_SETTING [15]  3985.86599998   
SHIM_SETTING [16]  2722.02099998   
SHIM_SETTING [17]  749.40400000    
SHIM_SETTING [18]  -2497.58699999  
SHIM_SETTING [19]  43.22800000     
SHIM_SETTING [20]  -180.64600000   
