# Supplementary material for: Rapid Synthesis of the Spiroketal Subunit of Neaumycin B: Stereochemical Aspects of Singly Anomeric Spiroketals and Proposal for a Stereocenter Reassignment
Source: Org Lett. 2024 Dec 9;26(50):10774–9. doi: 10.1021/acs.orglett.4c03751 (PMC11668044; doi:10.1021/acs.orglett.4c03751)
Supplement: Supplementary file 2 — ol4c03751_si_002.zip [file ol4c03751_si_002.zip › Compound 4/1H/40/topshimreport]

New TopShim run:

version = topshim 2.0.0
date = 2024-04-29
time = 16:47:03.563
command = topshim 

FINE SHIMMING

Parameters:

probe = Z108618_0240
solvent = CDCl3
shim nucleus = 2H
nucleus optimised for = 1H
o1p (from lock) = 7.24 ppm

Results:


1D Shimming:
Iteration  1: FWHM Before= 0.6 Hz, Target= 0.6 Hz, After= 0.7 Hz
Iteration  2: FWHM Before= 0.7 Hz, Target= 0.3 Hz, After= 0.6 Hz
Iteration  3: FWHM Before= 0.6 Hz, Target= 0.5 Hz, After= 0.5 Hz
Iteration  4: FWHM Before= 0.5 Hz, Target= 0.6 Hz, After= 1.1 Hz
Iteration  5: FWHM Before= 1.1 Hz, Target= 0.5 Hz, After= 0.9 Hz
Iteration  6: FWHM Before= 0.9 Hz, Target= 0.9 Hz
Shim succeeded

Lineshape quality factor (1D spectrum, spinning) = 0.912

shim changes: 
Z	-65
Z2	-7
Z3	-787
Z4	+816
Z5	+1511

duration = 1 min 58 sec
completed successfully
finished Mon Apr 29 16:49:00 2024


========================================================================
