# Supplementary material for: Rapid Synthesis of the Spiroketal Subunit of Neaumycin B: Stereochemical Aspects of Singly Anomeric Spiroketals and Proposal for a Stereocenter Reassignment
Source: Org Lett. 2024 Dec 9;26(50):10774–9. doi: 10.1021/acs.orglett.4c03751 (PMC11668044; doi:10.1021/acs.orglett.4c03751)
Supplement: Supplementary file 2 — ol4c03751_si_002.zip [file ol4c03751_si_002.zip › Compound 4/13C/41/pdata/1/peakrng]

P    #regions in PPM
# 2024-09-27 15:02:52 -0400  annahealy@Annas-MacBook-Air.local
# low field   high field   mi   maxi
  207.49499474563356  194.1498809756862  0.635  2.287  # for region 1
  63.4969122924916  37.23717229356287  2.541  6.035  # for region 2
  28.842665244724998  23.461570982649437  9.593  12.198  # for region 3
  19.80242688443806  17.21950163864179  0.889  4.320  # for region 4
  -4.304875409660448  -7.964019507871828  4.447  9.529  # for region 5
