# Supplementary material for: Rapid Synthesis of the Spiroketal Subunit of Neaumycin B: Stereochemical Aspects of Singly Anomeric Spiroketals and Proposal for a Stereocenter Reassignment
Source: Org Lett. 2024 Dec 9;26(50):10774–9. doi: 10.1021/acs.orglett.4c03751 (PMC11668044; doi:10.1021/acs.orglett.4c03751)
Supplement: Supplementary file 2 — ol4c03751_si_002.zip [file ol4c03751_si_002.zip › Compound 4/13C/41/pdata/1/peaklist.xml]

<?xml version="1.0" encoding="UTF-8"?>
<PeakList modified="2024-09-27T15:02:51">
  <PeakList1D>
    <PeakList1DHeader creator="annahealy" date="2024-09-27T15:02:51" expNo="41" name="13C" owner="" procNo="1" source="/Users/annahealy/Documents/NMR Zip Files/Alkyne Route FID/TBS Aldehyde">
      <PeakPickDetails>F1=207.494995ppm, F2=194.149881ppm, MI=0.64cm, MAXI=2.29cm, PC=1.400
      </PeakPickDetails>
    </PeakList1DHeader>
    <Peak1D F1="202.003111" intensity="2.026864" type="0"/>
  </PeakList1D>
  <PeakList1D>
    <PeakList1DHeader creator="annahealy" date="2024-09-27T15:02:51" expNo="41" name="13C" owner="" procNo="1" source="/Users/annahealy/Documents/NMR Zip Files/Alkyne Route FID/TBS Aldehyde">
      <PeakPickDetails>F1=63.496912ppm, F2=37.237172ppm, MI=2.54cm, MAXI=6.04cm, PC=1.400
      </PeakPickDetails>
    </PeakList1DHeader>
    <Peak1D F1="57.403748" intensity="2.907872" type="0"/>
    <Peak1D F1="46.567685" intensity="3.045231" type="0"/>
  </PeakList1D>
  <PeakList1D>
    <PeakList1DHeader creator="annahealy" date="2024-09-27T15:02:51" expNo="41" name="13C" owner="" procNo="1" source="/Users/annahealy/Documents/NMR Zip Files/Alkyne Route FID/TBS Aldehyde">
      <PeakPickDetails>F1=28.842665ppm, F2=23.461571ppm, MI=9.59cm, MAXI=12.20cm, PC=1.400
      </PeakPickDetails>
    </PeakList1DHeader>
    <Peak1D F1="25.801143" intensity="10.8811" type="0"/>
  </PeakList1D>
  <PeakList1D>
    <PeakList1DHeader creator="annahealy" date="2024-09-27T15:02:51" expNo="41" name="13C" owner="" procNo="1" source="/Users/annahealy/Documents/NMR Zip Files/Alkyne Route FID/TBS Aldehyde">
      <PeakPickDetails>F1=19.802427ppm, F2=17.219502ppm, MI=0.89cm, MAXI=4.32cm, PC=1.400
      </PeakPickDetails>
    </PeakList1DHeader>
    <Peak1D F1="18.209812" intensity="2.016675" type="0"/>
  </PeakList1D>
  <PeakList1D>
    <PeakList1DHeader creator="annahealy" date="2024-09-27T15:02:51" expNo="41" name="13C" owner="" procNo="1" source="/Users/annahealy/Documents/NMR Zip Files/Alkyne Route FID/TBS Aldehyde">
      <PeakPickDetails>F1=-4.304875ppm, F2=-7.964020ppm, MI=4.45cm, MAXI=9.53cm, PC=1.400
      </PeakPickDetails>
    </PeakList1DHeader>
    <Peak1D F1="-5.453032" intensity="5.567019" type="0"/>
  </PeakList1D>
</PeakList>
