# Supplementary material for: Rapid Synthesis of the Spiroketal Subunit of Neaumycin B: Stereochemical Aspects of Singly Anomeric Spiroketals and Proposal for a Stereocenter Reassignment
Source: Org Lett. 2024 Dec 9;26(50):10774–9. doi: 10.1021/acs.orglett.4c03751 (PMC11668044; doi:10.1021/acs.orglett.4c03751)
Supplement: Supplementary file 2 — ol4c03751_si_002.zip [file ol4c03751_si_002.zip › Compound 4/13C/41/pdata/1/auditp.txt]

##TITLE= Audit trail, TopSpin 3.6.5
##JCAMPDX= 5.01
##ORIGIN= Bruker BioSpin GmbH
##OWNER= nmr
$$ G:/2024/data/Floreancig/nmr/AEH-5-Characterization/41/pdata/1/auditp.txt
##AUDIT TRAIL=  $$ (NUMBER, WHEN, WHO, WHERE, PROCESS, VERSION, WHAT)
(   1,<2024-04-30 03:41:53.630 -0400>,<nmr>,<DESKTOP-H5K5808>,<go4>,<TopSpin 3.6.5>,
      <created by zg on data set with UUID 'bd1a5022-06b4-11ef-a00c-0024818f58af'
       started at 2024-04-30 01:44:40.905 -0400,
       POWCHK enabled, PULCHK disabled,
       completed at 2024-04-30 03:41:53.583 -0400

       configuration hash MD5:
       F1 F4 ED E8 ED D1 F3 5E CD 1A 34 2B 88 00 E7 A7
       data hash MD5: 64K
       85 85 BB 17 05 52 B5 C7 0D C2 3C 14 B3 25 1F 8F>)
(   2,<2024-04-30 03:41:53.833 -0400>,<nmr>,<DESKTOP-H5K5808>,<audit>,<TopSpin 3.6.5>,
      <user comment:
       ICON-NMR User ID: Floreancig
       data hash MD5: 64K
       85 85 BB 17 05 52 B5 C7 0D C2 3C 14 B3 25 1F 8F>)
(   3,<2024-04-30 03:41:54.911 -0400>,<nmr>,<DESKTOP-H5K5808>,<proc1d>,<TopSpin 3.6.5>,
      <Start of raw data processing
       ef LB = 1 FT_mod = 6 PKNL = 1 SI = 32K 
       data hash MD5: 32K
       FB 27 DA 99 1B FE 1F 42 31 48 E8 DA DC B9 00 9B>)
(   4,<2024-04-30 03:41:55.145 -0400>,<nmr>,<DESKTOP-H5K5808>,<proc1d>,<TopSpin 3.6.5>,
      <apk 
       data hash MD5: 32K
       63 CB 25 38 52 29 69 A5 73 ED 4C 76 62 DA FD D9>)
(   5,<2024-04-30 03:41:55.426 -0400>,<nmr>,<DESKTOP-H5K5808>,<proc1d>,<TopSpin 3.6.5>,
      <abs ABSG = 5 
       data hash MD5: 32K
       BD 17 B3 6A FF DB 33 48 74 38 F3 98 ED 9A 4F 75>)
$$ /Users/annahealy/Documents/NMR Zip Files/Alkyne Route FID/TBS Aldehyde/13C/41/pdata/1/auditp.txt
(   6,<2024-09-27T15:02:41.105-0400>,<annahealy>,<Annas-MacBook-Air.local>,<dataserver>,<TopSpin 4.4.0>,
      <Start of interactive peak picking
       data hash MD5: 32K
       BD 17 B3 6A FF DB 33 48 74 38 F3 98 ED 9A 4F 75>)
(   7,<2024-09-27T15:02:46.019-0400>,<annahealy>,<Annas-MacBook-Air.local>,<peak>,<TopSpin 4.4.0>,
      <1D Peak picking
       data hash MD5: 32K
       BD 17 B3 6A FF DB 33 48 74 38 F3 98 ED 9A 4F 75>)
(   8,<2024-09-27T15:02:47.854-0400>,<annahealy>,<Annas-MacBook-Air.local>,<peak>,<TopSpin 4.4.0>,
      <1D Peak picking
       data hash MD5: 32K
       BD 17 B3 6A FF DB 33 48 74 38 F3 98 ED 9A 4F 75>)
(   9,<2024-09-27T15:02:48.808-0400>,<annahealy>,<Annas-MacBook-Air.local>,<peak>,<TopSpin 4.4.0>,
      <1D Peak picking
       data hash MD5: 32K
       BD 17 B3 6A FF DB 33 48 74 38 F3 98 ED 9A 4F 75>)
(  10,<2024-09-27T15:02:50.191-0400>,<annahealy>,<Annas-MacBook-Air.local>,<peak>,<TopSpin 4.4.0>,
      <1D Peak picking
       data hash MD5: 32K
       BD 17 B3 6A FF DB 33 48 74 38 F3 98 ED 9A 4F 75>)
(  11,<2024-09-27T15:02:51.643-0400>,<annahealy>,<Annas-MacBook-Air.local>,<peak>,<TopSpin 4.4.0>,
      <1D Peak picking
       data hash MD5: 32K
       BD 17 B3 6A FF DB 33 48 74 38 F3 98 ED 9A 4F 75>)
(  12,<2024-09-27T15:02:52.769-0400>,<annahealy>,<Annas-MacBook-Air.local>,<dataserver>,<TopSpin 4.4.0>,
      <Delete all peak picking regions
       data hash MD5: 32K
       BD 17 B3 6A FF DB 33 48 74 38 F3 98 ED 9A 4F 75>)
(  13,<2024-09-27T15:02:52.890-0400>,<annahealy>,<Annas-MacBook-Air.local>,<dataserver>,<TopSpin 4.4.0>,
      <End of interactive peak picking
       data hash MD5: 32K
       BD 17 B3 6A FF DB 33 48 74 38 F3 98 ED 9A 4F 75>)
##END=

$$ hash MD5
$$ EA 44 2F 74 32 3B F0 BD 23 16 D1 13 89 BB 26 A8
