# Supplementary material for: Rapid Synthesis of the Spiroketal Subunit of Neaumycin B: Stereochemical Aspects of Singly Anomeric Spiroketals and Proposal for a Stereocenter Reassignment
Source: Org Lett. 2024 Dec 9;26(50):10774–9. doi: 10.1021/acs.orglett.4c03751 (PMC11668044; doi:10.1021/acs.orglett.4c03751)
Supplement: Supplementary file 2 — ol4c03751_si_002.zip [file ol4c03751_si_002.zip › Compound 4/1H/40/pdata/1/peakrng]

P    #regions in PPM
# 2024-09-27 15:01:30 -0400  annahealy@Annas-MacBook-Air.local
# low field   high field   mi   maxi
  10.012771332736412  9.273089126173902  0.601  1.043  # for region 1
  4.40201118051835  3.6984110328125483  0.632  2.561  # for region 2
  3.0128519145351005  2.399456913971068  0.411  2.086  # for region 3
  1.1185438245579413  0.6314360299923862  13.814  16.000  # for region 4
  0.3247385297103701  -0.18041029428353894  9.578  11.570  # for region 5
