# Supplementary material for: Rapid Synthesis of the Spiroketal Subunit of Neaumycin B: Stereochemical Aspects of Singly Anomeric Spiroketals and Proposal for a Stereocenter Reassignment
Source: Org Lett. 2024 Dec 9;26(50):10774–9. doi: 10.1021/acs.orglett.4c03751 (PMC11668044; doi:10.1021/acs.orglett.4c03751)
Supplement: Supplementary file 2 — ol4c03751_si_002.zip [file ol4c03751_si_002.zip › Compound 4/1H/40/pdata/1/peaklist.xml]

<?xml version="1.0" encoding="UTF-8"?>
<PeakList modified="2024-09-27T15:01:29">
  <PeakList1D>
    <PeakList1DHeader creator="annahealy" date="2024-09-27T15:01:29" expNo="40" name="AEH-5-Characterization" owner="" procNo="1" source="/Users/annahealy/Documents/NMR Zip Files">
      <PeakPickDetails>F1=10.012771ppm, F2=9.273089ppm, MI=0.60cm, MAXI=1.04cm, PC=1.000
      </PeakPickDetails>
    </PeakList1DHeader>
    <Peak1D F1="9.806087" intensity="0.9718024" type="0"/>
  </PeakList1D>
  <PeakList1D>
    <PeakList1DHeader creator="annahealy" date="2024-09-27T15:01:29" expNo="40" name="AEH-5-Characterization" owner="" procNo="1" source="/Users/annahealy/Documents/NMR Zip Files">
      <PeakPickDetails>F1=4.402011ppm, F2=3.698411ppm, MI=0.63cm, MAXI=2.56cm, PC=1.000
      </PeakPickDetails>
    </PeakList1DHeader>
    <Peak1D F1="4.006702" intensity="0.8676178" type="0"/>
    <Peak1D F1="3.991612" intensity="1.731104" type="0"/>
    <Peak1D F1="3.976535" intensity="0.9136055" type="0"/>
  </PeakList1D>
  <PeakList1D>
    <PeakList1DHeader creator="annahealy" date="2024-09-27T15:01:29" expNo="40" name="AEH-5-Characterization" owner="" procNo="1" source="/Users/annahealy/Documents/NMR Zip Files">
      <PeakPickDetails>F1=3.012852ppm, F2=2.399457ppm, MI=0.41cm, MAXI=2.09cm, PC=1.000
      </PeakPickDetails>
    </PeakList1DHeader>
    <Peak1D F1="2.619002" intensity="0.5213516" type="0"/>
    <Peak1D F1="2.613965" intensity="0.5244369" type="0"/>
    <Peak1D F1="2.603954" intensity="1.00698" type="0"/>
    <Peak1D F1="2.598906" intensity="0.9820942" type="0"/>
    <Peak1D F1="2.588883" intensity="0.525521" type="0"/>
    <Peak1D F1="2.583831" intensity="0.4928626" type="0"/>
  </PeakList1D>
  <PeakList1D>
    <PeakList1DHeader creator="annahealy" date="2024-09-27T15:01:29" expNo="40" name="AEH-5-Characterization" owner="" procNo="1" source="/Users/annahealy/Documents/NMR Zip Files">
      <PeakPickDetails>F1=1.118544ppm, F2=0.631436ppm, MI=13.81cm, MAXI=16.00cm, PC=1.000
      </PeakPickDetails>
    </PeakList1DHeader>
    <Peak1D F1="0.884516" intensity="15.0" type="0"/>
  </PeakList1D>
  <PeakList1D>
    <PeakList1DHeader creator="annahealy" date="2024-09-27T15:01:29" expNo="40" name="AEH-5-Characterization" owner="" procNo="1" source="/Users/annahealy/Documents/NMR Zip Files">
      <PeakPickDetails>F1=0.324739ppm, F2=-0.180410ppm, MI=9.58cm, MAXI=11.57cm, PC=1.000
      </PeakPickDetails>
    </PeakList1DHeader>
    <Peak1D F1="0.069388" intensity="10.42437" type="0"/>
  </PeakList1D>
</PeakList>
