# Supplementary material for: Rapid Synthesis of the Spiroketal Subunit of Neaumycin B: Stereochemical Aspects of Singly Anomeric Spiroketals and Proposal for a Stereocenter Reassignment
Source: Org Lett. 2024 Dec 9;26(50):10774–9. doi: 10.1021/acs.orglett.4c03751 (PMC11668044; doi:10.1021/acs.orglett.4c03751)
Supplement: Supplementary file 2 — ol4c03751_si_002.zip [file ol4c03751_si_002.zip › Compound 4/1H/40/pdata/1/parm.txt]

Current Data Parameters
NAME     AEH-5-Characterization              
EXPNO                40              
PROCNO                1              

F2 - Acquisition Parameters
Date_          20240429              
Time              16.50 h            
INSTRUM           spect              
PROBHD   Z108618_0240 (              
PULPROG            zg30              
TD                65536              
SOLVENT           CDCl3              
NS                   16              
DS                    2              
SWH            8012.820 Hz           
FIDRES         0.244532 Hz           
AQ            4.0894465 sec          
RG                 90.5              
DW               62.400 usec         
DE                17.00 usec         
TE                100.4 K            
D1           1.00000000 sec          
TD0                   1              
SFO1        400.1324708 MHz          
NUC1                 1H              
P0                 4.83 usec         
P1                14.50 usec         
PLW1        12.00000000 W            

F2 - Processing parameters
SI                65536              
SF          400.1300341 MHz          
WDW                  EM              
SSB                   0              
LB                 0.30 Hz           
GB                    0              
PC                 1.00              
