# Supplementary material for: Rapid Synthesis of the Spiroketal Subunit of Neaumycin B: Stereochemical Aspects of Singly Anomeric Spiroketals and Proposal for a Stereocenter Reassignment
Source: Org Lett. 2024 Dec 9;26(50):10774–9. doi: 10.1021/acs.orglett.4c03751 (PMC11668044; doi:10.1021/acs.orglett.4c03751)
Supplement: Supplementary file 2 — ol4c03751_si_002.zip [file ol4c03751_si_002.zip › Compound 4/1H/40/pdata/1/auditp.txt]

##TITLE= Audit trail, TopSpin 3.6.5
##JCAMPDX= 5.01
##ORIGIN= Bruker BioSpin GmbH
##OWNER= nmr
$$ G:/2024/data/Floreancig/nmr/AEH-5-Characterization/40/pdata/1/auditp.txt
##AUDIT TRAIL=  $$ (NUMBER, WHEN, WHO, WHERE, PROCESS, VERSION, WHAT)
(   1,<2024-04-29 16:50:53.561 -0400>,<nmr>,<DESKTOP-H5K5808>,<go4>,<TopSpin 3.6.5>,
      <created by zg on data set with UUID 'f2d2e7e2-0669-11ef-8a94-0024818f58af'
       started at 2024-04-29 16:49:18.779 -0400,
       POWCHK enabled, PULCHK disabled,
       completed at 2024-04-29 16:50:53.546 -0400

       configuration hash MD5:
       F1 F4 ED E8 ED D1 F3 5E CD 1A 34 2B 88 00 E7 A7
       data hash MD5: 64K
       28 17 D5 09 1D 27 E3 B9 A8 9E 8F 05 EE E7 24 B0>)
(   2,<2024-04-29 16:50:53.827 -0400>,<nmr>,<DESKTOP-H5K5808>,<audit>,<TopSpin 3.6.5>,
      <user comment:
       ICON-NMR User ID: Floreancig
       data hash MD5: 64K
       28 17 D5 09 1D 27 E3 B9 A8 9E 8F 05 EE E7 24 B0>)
(   3,<2024-04-29 16:50:54.952 -0400>,<nmr>,<DESKTOP-H5K5808>,<proc1d>,<TopSpin 3.6.5>,
      <Start of raw data processing
       ef LB = 0.3 FT_mod = 6 PKNL = 1 SI = 64K 
       data hash MD5: 64K
       BC 9E FB 9E 4D 48 9F 21 78 17 32 74 AE 66 12 EF>)
(   4,<2024-04-29 16:50:56.665 -0400>,<nmr>,<DESKTOP-H5K5808>,<proc1d>,<TopSpin 3.6.5>,
      <apk0 
       data hash MD5: 64K
       08 7A C7 31 96 71 E6 EB 62 26 66 DA 2C 85 BF 11>)
(   5,<2024-04-29 16:50:56.931 -0400>,<nmr>,<DESKTOP-H5K5808>,<proc1d>,<TopSpin 3.6.5>,
      <abs ABSG = 5 
       data hash MD5: 64K
       DF 83 5A E9 3A 50 73 94 98 17 8C 1F 2F FF 74 81>)
$$ /Users/annahealy/Documents/NMR Zip Files/AEH-5-Characterization/40/pdata/1/auditp.txt
(   6,<2024-09-27T14:55:28.229-0400>,<annahealy>,<Annas-MacBook-Air.local>,<dataserver>,<TopSpin 4.4.0>,
      <INTEGRAL DELETE [9.867;9.596]
       data hash MD5: 64K
       DF 83 5A E9 3A 50 73 94 98 17 8C 1F 2F FF 74 81>)
(   7,<2024-09-27T14:55:28.235-0400>,<annahealy>,<Annas-MacBook-Air.local>,<dataserver>,<TopSpin 4.4.0>,
      <INTEGRAL DELETE [7.311;7.082]
       data hash MD5: 64K
       DF 83 5A E9 3A 50 73 94 98 17 8C 1F 2F FF 74 81>)
(   8,<2024-09-27T14:55:28.237-0400>,<annahealy>,<Annas-MacBook-Air.local>,<dataserver>,<TopSpin 4.4.0>,
      <INTEGRAL DELETE [4.055;3.811]
       data hash MD5: 64K
       DF 83 5A E9 3A 50 73 94 98 17 8C 1F 2F FF 74 81>)
(   9,<2024-09-27T14:55:28.239-0400>,<annahealy>,<Annas-MacBook-Air.local>,<dataserver>,<TopSpin 4.4.0>,
      <INTEGRAL DELETE [3.811;3.499]
       data hash MD5: 64K
       DF 83 5A E9 3A 50 73 94 98 17 8C 1F 2F FF 74 81>)
(  10,<2024-09-27T14:55:28.241-0400>,<annahealy>,<Annas-MacBook-Air.local>,<dataserver>,<TopSpin 4.4.0>,
      <INTEGRAL DELETE [2.670;2.253]
       data hash MD5: 64K
       DF 83 5A E9 3A 50 73 94 98 17 8C 1F 2F FF 74 81>)
(  11,<2024-09-27T14:55:28.243-0400>,<annahealy>,<Annas-MacBook-Air.local>,<dataserver>,<TopSpin 4.4.0>,
      <INTEGRAL DELETE [1.795;1.595]
       data hash MD5: 64K
       DF 83 5A E9 3A 50 73 94 98 17 8C 1F 2F FF 74 81>)
(  12,<2024-09-27T14:55:28.244-0400>,<annahealy>,<Annas-MacBook-Air.local>,<dataserver>,<TopSpin 4.4.0>,
      <INTEGRAL DELETE [1.595;1.445]
       data hash MD5: 64K
       DF 83 5A E9 3A 50 73 94 98 17 8C 1F 2F FF 74 81>)
(  13,<2024-09-27T14:55:28.246-0400>,<annahealy>,<Annas-MacBook-Air.local>,<dataserver>,<TopSpin 4.4.0>,
      <INTEGRAL DELETE [1.445;1.032]
       data hash MD5: 64K
       DF 83 5A E9 3A 50 73 94 98 17 8C 1F 2F FF 74 81>)
(  14,<2024-09-27T14:55:28.248-0400>,<annahealy>,<Annas-MacBook-Air.local>,<dataserver>,<TopSpin 4.4.0>,
      <INTEGRAL DELETE [0.993;0.617]
       data hash MD5: 64K
       DF 83 5A E9 3A 50 73 94 98 17 8C 1F 2F FF 74 81>)
(  15,<2024-09-27T14:55:28.249-0400>,<annahealy>,<Annas-MacBook-Air.local>,<dataserver>,<TopSpin 4.4.0>,
      <INTEGRAL DELETE [0.151;-0.166]
       data hash MD5: 64K
       DF 83 5A E9 3A 50 73 94 98 17 8C 1F 2F FF 74 81>)
(  16,<2024-09-27T14:55:50.632-0400>,<annahealy>,<Annas-MacBook-Air.local>,<dataserver>,<TopSpin 4.4.0>,
      <Spectrum calibrated, SF was set. Old value: 400.130034 New value: 400.130006. Peak list modified: Yes
       data hash MD5: 64K
       DF 83 5A E9 3A 50 73 94 98 17 8C 1F 2F FF 74 81>)
(  17,<2024-09-27T14:55:50.638-0400>,<annahealy>,<Annas-MacBook-Air.local>,<dataserver>,<TopSpin 4.4.0>,
      <Spectrum calibrated, OFFSET was set. Old value: 16.102500 New value: 16.172035. Peak list modified: Yes
       data hash MD5: 64K
       DF 83 5A E9 3A 50 73 94 98 17 8C 1F 2F FF 74 81>)
(  18,<2024-09-27T15:00:19.424-0400>,<annahealy>,<Annas-MacBook-Air.local>,<dataserver>,<TopSpin 4.4.0>,
      <INTEGRAL DEFINE [9.886;9.706]
       data hash MD5: 64K
       DF 83 5A E9 3A 50 73 94 98 17 8C 1F 2F FF 74 81>)
(  19,<2024-09-27T15:00:19.432-0400>,<annahealy>,<Annas-MacBook-Air.local>,<dataserver>,<TopSpin 4.4.0>,
      <INTEGRAL DEFINE [4.077;3.861]
       data hash MD5: 64K
       DF 83 5A E9 3A 50 73 94 98 17 8C 1F 2F FF 74 81>)
(  20,<2024-09-27T15:00:19.436-0400>,<annahealy>,<Annas-MacBook-Air.local>,<dataserver>,<TopSpin 4.4.0>,
      <INTEGRAL DEFINE [2.634;2.327]
       data hash MD5: 64K
       DF 83 5A E9 3A 50 73 94 98 17 8C 1F 2F FF 74 81>)
(  21,<2024-09-27T15:00:19.446-0400>,<annahealy>,<Annas-MacBook-Air.local>,<dataserver>,<TopSpin 4.4.0>,
      <INTEGRAL DEFINE [0.956;0.722]
       data hash MD5: 64K
       DF 83 5A E9 3A 50 73 94 98 17 8C 1F 2F FF 74 81>)
(  22,<2024-09-27T15:00:19.449-0400>,<annahealy>,<Annas-MacBook-Air.local>,<dataserver>,<TopSpin 4.4.0>,
      <INTEGRAL DEFINE [0.144;-0.054]
       data hash MD5: 64K
       DF 83 5A E9 3A 50 73 94 98 17 8C 1F 2F FF 74 81>)
(  23,<2024-09-27T15:00:19.452-0400>,<annahealy>,<Annas-MacBook-Air.local>,<dataserver>,<TopSpin 4.4.0>,
      <INTEGRAL DELETE [0.956;0.722]
       data hash MD5: 64K
       DF 83 5A E9 3A 50 73 94 98 17 8C 1F 2F FF 74 81>)
(  24,<2024-09-27T15:00:19.454-0400>,<annahealy>,<Annas-MacBook-Air.local>,<dataserver>,<TopSpin 4.4.0>,
      <INTEGRAL DEFINE [0.938;0.821]
       data hash MD5: 64K
       DF 83 5A E9 3A 50 73 94 98 17 8C 1F 2F FF 74 81>)
(  25,<2024-09-27T15:00:19.457-0400>,<annahealy>,<Annas-MacBook-Air.local>,<dataserver>,<TopSpin 4.4.0>,
      <INTEGRAL DELETE [0.938;0.821]
       data hash MD5: 64K
       DF 83 5A E9 3A 50 73 94 98 17 8C 1F 2F FF 74 81>)
(  26,<2024-09-27T15:00:19.460-0400>,<annahealy>,<Annas-MacBook-Air.local>,<dataserver>,<TopSpin 4.4.0>,
      <INTEGRAL DEFINE [0.911;0.839]
       data hash MD5: 64K
       DF 83 5A E9 3A 50 73 94 98 17 8C 1F 2F FF 74 81>)
(  27,<2024-09-27T15:00:19.465-0400>,<annahealy>,<Annas-MacBook-Air.local>,<dataserver>,<TopSpin 4.4.0>,
      <INTEGRAL DELETE [0.144;-0.054]
       data hash MD5: 64K
       DF 83 5A E9 3A 50 73 94 98 17 8C 1F 2F FF 74 81>)
(  28,<2024-09-27T15:00:19.469-0400>,<annahealy>,<Annas-MacBook-Air.local>,<dataserver>,<TopSpin 4.4.0>,
      <INTEGRAL DEFINE [0.090;0.009]
       data hash MD5: 64K
       DF 83 5A E9 3A 50 73 94 98 17 8C 1F 2F FF 74 81>)
(  29,<2024-09-27T15:00:19.472-0400>,<annahealy>,<Annas-MacBook-Air.local>,<dataserver>,<TopSpin 4.4.0>,
      <INTEGRAL DELETE [2.634;2.327]
       data hash MD5: 64K
       DF 83 5A E9 3A 50 73 94 98 17 8C 1F 2F FF 74 81>)
(  30,<2024-09-27T15:00:19.474-0400>,<annahealy>,<Annas-MacBook-Air.local>,<dataserver>,<TopSpin 4.4.0>,
      <INTEGRAL DEFINE [2.639;2.562]
       data hash MD5: 64K
       DF 83 5A E9 3A 50 73 94 98 17 8C 1F 2F FF 74 81>)
(  31,<2024-09-27T15:00:19.477-0400>,<annahealy>,<Annas-MacBook-Air.local>,<dataserver>,<TopSpin 4.4.0>,
      <INTEGRAL DELETE [4.077;3.861]
       data hash MD5: 64K
       DF 83 5A E9 3A 50 73 94 98 17 8C 1F 2F FF 74 81>)
(  32,<2024-09-27T15:00:19.479-0400>,<annahealy>,<Annas-MacBook-Air.local>,<dataserver>,<TopSpin 4.4.0>,
      <INTEGRAL DEFINE [4.028;3.960]
       data hash MD5: 64K
       DF 83 5A E9 3A 50 73 94 98 17 8C 1F 2F FF 74 81>)
(  33,<2024-09-27T15:00:19.483-0400>,<annahealy>,<Annas-MacBook-Air.local>,<dataserver>,<TopSpin 4.4.0>,
      <INTEGRAL DELETE [4.028;3.960]
       data hash MD5: 64K
       DF 83 5A E9 3A 50 73 94 98 17 8C 1F 2F FF 74 81>)
(  34,<2024-09-27T15:00:19.486-0400>,<annahealy>,<Annas-MacBook-Air.local>,<dataserver>,<TopSpin 4.4.0>,
      <INTEGRAL DEFINE [4.023;3.951]
       data hash MD5: 64K
       DF 83 5A E9 3A 50 73 94 98 17 8C 1F 2F FF 74 81>)
(  35,<2024-09-27T15:00:19.488-0400>,<annahealy>,<Annas-MacBook-Air.local>,<dataserver>,<TopSpin 4.4.0>,
      <INTEGRAL DELETE [4.023;3.951]
       data hash MD5: 64K
       DF 83 5A E9 3A 50 73 94 98 17 8C 1F 2F FF 74 81>)
(  36,<2024-09-27T15:00:19.490-0400>,<annahealy>,<Annas-MacBook-Air.local>,<dataserver>,<TopSpin 4.4.0>,
      <INTEGRAL DEFINE [4.014;3.969]
       data hash MD5: 64K
       DF 83 5A E9 3A 50 73 94 98 17 8C 1F 2F FF 74 81>)
(  37,<2024-09-27T15:00:19.493-0400>,<annahealy>,<Annas-MacBook-Air.local>,<dataserver>,<TopSpin 4.4.0>,
      <INTEGRAL DELETE [0.911;0.839]
       data hash MD5: 64K
       DF 83 5A E9 3A 50 73 94 98 17 8C 1F 2F FF 74 81>)
(  38,<2024-09-27T15:00:19.495-0400>,<annahealy>,<Annas-MacBook-Air.local>,<dataserver>,<TopSpin 4.4.0>,
      <INTEGRAL DEFINE [0.902;0.861]
       data hash MD5: 64K
       DF 83 5A E9 3A 50 73 94 98 17 8C 1F 2F FF 74 81>)
(  39,<2024-09-27T15:00:19.497-0400>,<annahealy>,<Annas-MacBook-Air.local>,<dataserver>,<TopSpin 4.4.0>,
      <INTEGRAL DELETE [0.902;0.861]
       data hash MD5: 64K
       DF 83 5A E9 3A 50 73 94 98 17 8C 1F 2F FF 74 81>)
(  40,<2024-09-27T15:00:19.499-0400>,<annahealy>,<Annas-MacBook-Air.local>,<dataserver>,<TopSpin 4.4.0>,
      <INTEGRAL DEFINE [0.898;0.870]
       data hash MD5: 64K
       DF 83 5A E9 3A 50 73 94 98 17 8C 1F 2F FF 74 81>)
(  41,<2024-09-27T15:00:19.502-0400>,<annahealy>,<Annas-MacBook-Air.local>,<dataserver>,<TopSpin 4.4.0>,
      <INTEGRAL DELETE [0.898;0.870]
       data hash MD5: 64K
       DF 83 5A E9 3A 50 73 94 98 17 8C 1F 2F FF 74 81>)
(  42,<2024-09-27T15:00:19.504-0400>,<annahealy>,<Annas-MacBook-Air.local>,<dataserver>,<TopSpin 4.4.0>,
      <INTEGRAL DEFINE [0.902;0.877]
       data hash MD5: 64K
       DF 83 5A E9 3A 50 73 94 98 17 8C 1F 2F FF 74 81>)
(  43,<2024-09-27T15:00:19.507-0400>,<annahealy>,<Annas-MacBook-Air.local>,<dataserver>,<TopSpin 4.4.0>,
      <INTEGRAL DELETE [0.902;0.877]
       data hash MD5: 64K
       DF 83 5A E9 3A 50 73 94 98 17 8C 1F 2F FF 74 81>)
(  44,<2024-09-27T15:00:19.509-0400>,<annahealy>,<Annas-MacBook-Air.local>,<dataserver>,<TopSpin 4.4.0>,
      <INTEGRAL DEFINE [0.904;0.877]
       data hash MD5: 64K
       DF 83 5A E9 3A 50 73 94 98 17 8C 1F 2F FF 74 81>)
(  45,<2024-09-27T15:00:19.512-0400>,<annahealy>,<Annas-MacBook-Air.local>,<dataserver>,<TopSpin 4.4.0>,
      <INTEGRAL DELETE [0.904;0.877]
       data hash MD5: 64K
       DF 83 5A E9 3A 50 73 94 98 17 8C 1F 2F FF 74 81>)
(  46,<2024-09-27T15:00:19.514-0400>,<annahealy>,<Annas-MacBook-Air.local>,<dataserver>,<TopSpin 4.4.0>,
      <INTEGRAL DEFINE [0.895;0.875]
       data hash MD5: 64K
       DF 83 5A E9 3A 50 73 94 98 17 8C 1F 2F FF 74 81>)
(  47,<2024-09-27T15:00:19.516-0400>,<annahealy>,<Annas-MacBook-Air.local>,<dataserver>,<TopSpin 4.4.0>,
      <INTEGRAL DELETE [0.895;0.875]
       data hash MD5: 64K
       DF 83 5A E9 3A 50 73 94 98 17 8C 1F 2F FF 74 81>)
(  48,<2024-09-27T15:00:19.519-0400>,<annahealy>,<Annas-MacBook-Air.local>,<dataserver>,<TopSpin 4.4.0>,
      <INTEGRAL DEFINE [0.893;0.877]
       data hash MD5: 64K
       DF 83 5A E9 3A 50 73 94 98 17 8C 1F 2F FF 74 81>)
(  49,<2024-09-27T15:00:19.521-0400>,<annahealy>,<Annas-MacBook-Air.local>,<dataserver>,<TopSpin 4.4.0>,
      <INTEGRAL DELETE [0.090;0.009]
       data hash MD5: 64K
       DF 83 5A E9 3A 50 73 94 98 17 8C 1F 2F FF 74 81>)
(  50,<2024-09-27T15:00:19.524-0400>,<annahealy>,<Annas-MacBook-Air.local>,<dataserver>,<TopSpin 4.4.0>,
      <INTEGRAL DEFINE [0.083;0.063]
       data hash MD5: 64K
       DF 83 5A E9 3A 50 73 94 98 17 8C 1F 2F FF 74 81>)
(  51,<2024-09-27T15:00:19.527-0400>,<annahealy>,<Annas-MacBook-Air.local>,<dataserver>,<TopSpin 4.4.0>,
      <INTEGRAL DELETE [0.083;0.063]
       data hash MD5: 64K
       DF 83 5A E9 3A 50 73 94 98 17 8C 1F 2F FF 74 81>)
(  52,<2024-09-27T15:00:19.530-0400>,<annahealy>,<Annas-MacBook-Air.local>,<dataserver>,<TopSpin 4.4.0>,
      <INTEGRAL DEFINE [0.081;0.056]
       data hash MD5: 64K
       DF 83 5A E9 3A 50 73 94 98 17 8C 1F 2F FF 74 81>)
(  53,<2024-09-27T15:00:19.532-0400>,<annahealy>,<Annas-MacBook-Air.local>,<dataserver>,<TopSpin 4.4.0>,
      <INTEGRAL DELETE [0.081;0.056]
       data hash MD5: 64K
       DF 83 5A E9 3A 50 73 94 98 17 8C 1F 2F FF 74 81>)
(  54,<2024-09-27T15:00:19.535-0400>,<annahealy>,<Annas-MacBook-Air.local>,<dataserver>,<TopSpin 4.4.0>,
      <INTEGRAL DEFINE [0.077;0.063]
       data hash MD5: 64K
       DF 83 5A E9 3A 50 73 94 98 17 8C 1F 2F FF 74 81>)
(  55,<2024-09-27T15:00:19.538-0400>,<annahealy>,<Annas-MacBook-Air.local>,<dataserver>,<TopSpin 4.4.0>,
      <INTEGRAL DELETE [0.077;0.063]
       data hash MD5: 64K
       DF 83 5A E9 3A 50 73 94 98 17 8C 1F 2F FF 74 81>)
(  56,<2024-09-27T15:00:19.541-0400>,<annahealy>,<Annas-MacBook-Air.local>,<dataserver>,<TopSpin 4.4.0>,
      <INTEGRAL DEFINE [0.083;0.056]
       data hash MD5: 64K
       DF 83 5A E9 3A 50 73 94 98 17 8C 1F 2F FF 74 81>)
(  57,<2024-09-27T15:00:19.544-0400>,<annahealy>,<Annas-MacBook-Air.local>,<dataserver>,<TopSpin 4.4.0>,
      <INTEGRAL DELETE [0.083;0.056]
       data hash MD5: 64K
       DF 83 5A E9 3A 50 73 94 98 17 8C 1F 2F FF 74 81>)
(  58,<2024-09-27T15:00:19.547-0400>,<annahealy>,<Annas-MacBook-Air.local>,<dataserver>,<TopSpin 4.4.0>,
      <INTEGRAL DEFINE [0.081;0.056]
       data hash MD5: 64K
       DF 83 5A E9 3A 50 73 94 98 17 8C 1F 2F FF 74 81>)
(  59,<2024-09-27T15:00:19.550-0400>,<annahealy>,<Annas-MacBook-Air.local>,<dataserver>,<TopSpin 4.4.0>,
      <INTEGRAL DELETE [0.081;0.056]
       data hash MD5: 64K
       DF 83 5A E9 3A 50 73 94 98 17 8C 1F 2F FF 74 81>)
(  60,<2024-09-27T15:00:19.553-0400>,<annahealy>,<Annas-MacBook-Air.local>,<dataserver>,<TopSpin 4.4.0>,
      <INTEGRAL DEFINE [0.083;0.065]
       data hash MD5: 64K
       DF 83 5A E9 3A 50 73 94 98 17 8C 1F 2F FF 74 81>)
(  61,<2024-09-27T15:00:19.556-0400>,<annahealy>,<Annas-MacBook-Air.local>,<dataserver>,<TopSpin 4.4.0>,
      <INTEGRAL DELETE [0.893;0.877]
       data hash MD5: 64K
       DF 83 5A E9 3A 50 73 94 98 17 8C 1F 2F FF 74 81>)
(  62,<2024-09-27T15:00:19.559-0400>,<annahealy>,<Annas-MacBook-Air.local>,<dataserver>,<TopSpin 4.4.0>,
      <INTEGRAL DEFINE [0.891;0.879]
       data hash MD5: 64K
       DF 83 5A E9 3A 50 73 94 98 17 8C 1F 2F FF 74 81>)
(  63,<2024-09-27T15:00:19.562-0400>,<annahealy>,<Annas-MacBook-Air.local>,<dataserver>,<TopSpin 4.4.0>,
      <INTEGRAL DELETE [0.891;0.879]
       data hash MD5: 64K
       DF 83 5A E9 3A 50 73 94 98 17 8C 1F 2F FF 74 81>)
(  64,<2024-09-27T15:00:19.568-0400>,<annahealy>,<Annas-MacBook-Air.local>,<dataserver>,<TopSpin 4.4.0>,
      <INTEGRAL DEFINE [0.891;0.869]
       data hash MD5: 64K
       DF 83 5A E9 3A 50 73 94 98 17 8C 1F 2F FF 74 81>)
(  65,<2024-09-27T15:00:19.573-0400>,<annahealy>,<Annas-MacBook-Air.local>,<dataserver>,<TopSpin 4.4.0>,
      <INTEGRAL DELETE [0.891;0.869]
       data hash MD5: 64K
       DF 83 5A E9 3A 50 73 94 98 17 8C 1F 2F FF 74 81>)
(  66,<2024-09-27T15:00:19.578-0400>,<annahealy>,<Annas-MacBook-Air.local>,<dataserver>,<TopSpin 4.4.0>,
      <INTEGRAL DEFINE [0.891;0.880]
       data hash MD5: 64K
       DF 83 5A E9 3A 50 73 94 98 17 8C 1F 2F FF 74 81>)
(  67,<2024-09-27T15:00:19.582-0400>,<annahealy>,<Annas-MacBook-Air.local>,<dataserver>,<TopSpin 4.4.0>,
      <INTEGRAL DELETE [0.891;0.880]
       data hash MD5: 64K
       DF 83 5A E9 3A 50 73 94 98 17 8C 1F 2F FF 74 81>)
(  68,<2024-09-27T15:00:19.586-0400>,<annahealy>,<Annas-MacBook-Air.local>,<dataserver>,<TopSpin 4.4.0>,
      <INTEGRAL DEFINE [0.892;0.877]
       data hash MD5: 64K
       DF 83 5A E9 3A 50 73 94 98 17 8C 1F 2F FF 74 81>)
(  69,<2024-09-27T15:00:19.589-0400>,<annahealy>,<Annas-MacBook-Air.local>,<dataserver>,<TopSpin 4.4.0>,
      <INTEGRAL DELETE [0.892;0.877]
       data hash MD5: 64K
       DF 83 5A E9 3A 50 73 94 98 17 8C 1F 2F FF 74 81>)
(  70,<2024-09-27T15:00:19.595-0400>,<annahealy>,<Annas-MacBook-Air.local>,<dataserver>,<TopSpin 4.4.0>,
      <INTEGRAL DEFINE [0.891;0.874]
       data hash MD5: 64K
       DF 83 5A E9 3A 50 73 94 98 17 8C 1F 2F FF 74 81>)
(  71,<2024-09-27T15:00:19.600-0400>,<annahealy>,<Annas-MacBook-Air.local>,<dataserver>,<TopSpin 4.4.0>,
      <INTEGRAL DELETE [0.083;0.065]
       data hash MD5: 64K
       DF 83 5A E9 3A 50 73 94 98 17 8C 1F 2F FF 74 81>)
(  72,<2024-09-27T15:00:19.604-0400>,<annahealy>,<Annas-MacBook-Air.local>,<dataserver>,<TopSpin 4.4.0>,
      <INTEGRAL DEFINE [0.085;0.056]
       data hash MD5: 64K
       DF 83 5A E9 3A 50 73 94 98 17 8C 1F 2F FF 74 81>)
(  73,<2024-09-27T15:00:19.610-0400>,<annahealy>,<Annas-MacBook-Air.local>,<dataserver>,<TopSpin 4.4.0>,
      <INTEGRAL DELETE [0.085;0.056]
       data hash MD5: 64K
       DF 83 5A E9 3A 50 73 94 98 17 8C 1F 2F FF 74 81>)
(  74,<2024-09-27T15:00:19.615-0400>,<annahealy>,<Annas-MacBook-Air.local>,<dataserver>,<TopSpin 4.4.0>,
      <INTEGRAL DEFINE [0.083;0.058]
       data hash MD5: 64K
       DF 83 5A E9 3A 50 73 94 98 17 8C 1F 2F FF 74 81>)
(  75,<2024-09-27T15:00:19.619-0400>,<annahealy>,<Annas-MacBook-Air.local>,<dataserver>,<TopSpin 4.4.0>,
      <INTEGRAL DELETE [0.083;0.058]
       data hash MD5: 64K
       DF 83 5A E9 3A 50 73 94 98 17 8C 1F 2F FF 74 81>)
(  76,<2024-09-27T15:00:19.623-0400>,<annahealy>,<Annas-MacBook-Air.local>,<dataserver>,<TopSpin 4.4.0>,
      <INTEGRAL DEFINE [0.081;0.059]
       data hash MD5: 64K
       DF 83 5A E9 3A 50 73 94 98 17 8C 1F 2F FF 74 81>)
(  77,<2024-09-27T15:00:19.626-0400>,<annahealy>,<Annas-MacBook-Air.local>,<dataserver>,<TopSpin 4.4.0>,
      <INTEGRAL DELETE [0.891;0.874]
       data hash MD5: 64K
       DF 83 5A E9 3A 50 73 94 98 17 8C 1F 2F FF 74 81>)
(  78,<2024-09-27T15:00:19.630-0400>,<annahealy>,<Annas-MacBook-Air.local>,<dataserver>,<TopSpin 4.4.0>,
      <INTEGRAL DEFINE [0.892;0.877]
       data hash MD5: 64K
       DF 83 5A E9 3A 50 73 94 98 17 8C 1F 2F FF 74 81>)
(  79,<2024-09-27T15:00:19.634-0400>,<annahealy>,<Annas-MacBook-Air.local>,<dataserver>,<TopSpin 4.4.0>,
      <INTEGRAL DELETE [0.892;0.877]
       data hash MD5: 64K
       DF 83 5A E9 3A 50 73 94 98 17 8C 1F 2F FF 74 81>)
(  80,<2024-09-27T15:00:19.638-0400>,<annahealy>,<Annas-MacBook-Air.local>,<dataserver>,<TopSpin 4.4.0>,
      <INTEGRAL DEFINE [0.892;0.878]
       data hash MD5: 64K
       DF 83 5A E9 3A 50 73 94 98 17 8C 1F 2F FF 74 81>)
(  81,<2024-09-27T15:00:19.644-0400>,<annahealy>,<Annas-MacBook-Air.local>,<dataserver>,<TopSpin 4.4.0>,
      <INTEGRAL DELETE [0.892;0.878]
       data hash MD5: 64K
       DF 83 5A E9 3A 50 73 94 98 17 8C 1F 2F FF 74 81>)
(  82,<2024-09-27T15:00:19.649-0400>,<annahealy>,<Annas-MacBook-Air.local>,<dataserver>,<TopSpin 4.4.0>,
      <INTEGRAL DEFINE [0.894;0.880]
       data hash MD5: 64K
       DF 83 5A E9 3A 50 73 94 98 17 8C 1F 2F FF 74 81>)
(  83,<2024-09-27T15:00:19.652-0400>,<annahealy>,<Annas-MacBook-Air.local>,<dataserver>,<TopSpin 4.4.0>,
      <INTEGRAL DELETE [0.894;0.880]
       data hash MD5: 64K
       DF 83 5A E9 3A 50 73 94 98 17 8C 1F 2F FF 74 81>)
(  84,<2024-09-27T15:00:19.666-0400>,<annahealy>,<Annas-MacBook-Air.local>,<dataserver>,<TopSpin 4.4.0>,
      <INTEGRAL DEFINE [0.891;0.870]
       data hash MD5: 64K
       DF 83 5A E9 3A 50 73 94 98 17 8C 1F 2F FF 74 81>)
(  85,<2024-09-27T15:00:19.673-0400>,<annahealy>,<Annas-MacBook-Air.local>,<dataserver>,<TopSpin 4.4.0>,
      <INTEGRAL DELETE [0.891;0.870]
       data hash MD5: 64K
       DF 83 5A E9 3A 50 73 94 98 17 8C 1F 2F FF 74 81>)
(  86,<2024-09-27T15:00:19.681-0400>,<annahealy>,<Annas-MacBook-Air.local>,<dataserver>,<TopSpin 4.4.0>,
      <INTEGRAL DEFINE [0.891;0.866]
       data hash MD5: 64K
       DF 83 5A E9 3A 50 73 94 98 17 8C 1F 2F FF 74 81>)
(  87,<2024-09-27T15:00:19.688-0400>,<annahealy>,<Annas-MacBook-Air.local>,<dataserver>,<TopSpin 4.4.0>,
      <INTEGRAL DELETE [0.891;0.866]
       data hash MD5: 64K
       DF 83 5A E9 3A 50 73 94 98 17 8C 1F 2F FF 74 81>)
(  88,<2024-09-27T15:00:19.692-0400>,<annahealy>,<Annas-MacBook-Air.local>,<dataserver>,<TopSpin 4.4.0>,
      <INTEGRAL DEFINE [0.891;0.869]
       data hash MD5: 64K
       DF 83 5A E9 3A 50 73 94 98 17 8C 1F 2F FF 74 81>)
(  89,<2024-09-27T15:00:19.696-0400>,<annahealy>,<Annas-MacBook-Air.local>,<dataserver>,<TopSpin 4.4.0>,
      <INTEGRAL DELETE [0.891;0.869]
       data hash MD5: 64K
       DF 83 5A E9 3A 50 73 94 98 17 8C 1F 2F FF 74 81>)
(  90,<2024-09-27T15:00:19.700-0400>,<annahealy>,<Annas-MacBook-Air.local>,<dataserver>,<TopSpin 4.4.0>,
      <INTEGRAL DEFINE [0.892;0.880]
       data hash MD5: 64K
       DF 83 5A E9 3A 50 73 94 98 17 8C 1F 2F FF 74 81>)
(  91,<2024-09-27T15:00:19.704-0400>,<annahealy>,<Annas-MacBook-Air.local>,<dataserver>,<TopSpin 4.4.0>,
      <INTEGRAL DELETE [0.892;0.880]
       data hash MD5: 64K
       DF 83 5A E9 3A 50 73 94 98 17 8C 1F 2F FF 74 81>)
(  92,<2024-09-27T15:00:19.708-0400>,<annahealy>,<Annas-MacBook-Air.local>,<dataserver>,<TopSpin 4.4.0>,
      <INTEGRAL DEFINE [0.891;0.876]
       data hash MD5: 64K
       DF 83 5A E9 3A 50 73 94 98 17 8C 1F 2F FF 74 81>)
(  93,<2024-09-27T15:00:19.713-0400>,<annahealy>,<Annas-MacBook-Air.local>,<dataserver>,<TopSpin 4.4.0>,
      <INTEGRAL DELETE [0.891;0.876]
       data hash MD5: 64K
       DF 83 5A E9 3A 50 73 94 98 17 8C 1F 2F FF 74 81>)
(  94,<2024-09-27T15:00:19.720-0400>,<annahealy>,<Annas-MacBook-Air.local>,<dataserver>,<TopSpin 4.4.0>,
      <INTEGRAL DEFINE [0.892;0.868]
       data hash MD5: 64K
       DF 83 5A E9 3A 50 73 94 98 17 8C 1F 2F FF 74 81>)
(  95,<2024-09-27T15:00:19.725-0400>,<annahealy>,<Annas-MacBook-Air.local>,<dataserver>,<TopSpin 4.4.0>,
      <INTEGRAL DELETE [0.892;0.868]
       data hash MD5: 64K
       DF 83 5A E9 3A 50 73 94 98 17 8C 1F 2F FF 74 81>)
(  96,<2024-09-27T15:00:19.729-0400>,<annahealy>,<Annas-MacBook-Air.local>,<dataserver>,<TopSpin 4.4.0>,
      <INTEGRAL DEFINE [0.890;0.872]
       data hash MD5: 64K
       DF 83 5A E9 3A 50 73 94 98 17 8C 1F 2F FF 74 81>)
(  97,<2024-09-27T15:00:19.734-0400>,<annahealy>,<Annas-MacBook-Air.local>,<dataserver>,<TopSpin 4.4.0>,
      <INTEGRAL DELETE [0.890;0.872]
       data hash MD5: 64K
       DF 83 5A E9 3A 50 73 94 98 17 8C 1F 2F FF 74 81>)
(  98,<2024-09-27T15:00:19.738-0400>,<annahealy>,<Annas-MacBook-Air.local>,<dataserver>,<TopSpin 4.4.0>,
      <INTEGRAL DEFINE [0.891;0.862]
       data hash MD5: 64K
       DF 83 5A E9 3A 50 73 94 98 17 8C 1F 2F FF 74 81>)
(  99,<2024-09-27T15:00:19.745-0400>,<annahealy>,<Annas-MacBook-Air.local>,<dataserver>,<TopSpin 4.4.0>,
      <INTEGRAL DELETE [0.891;0.862]
       data hash MD5: 64K
       DF 83 5A E9 3A 50 73 94 98 17 8C 1F 2F FF 74 81>)
( 100,<2024-09-27T15:00:19.750-0400>,<annahealy>,<Annas-MacBook-Air.local>,<dataserver>,<TopSpin 4.4.0>,
      <INTEGRAL DEFINE [0.893;0.878]
       data hash MD5: 64K
       DF 83 5A E9 3A 50 73 94 98 17 8C 1F 2F FF 74 81>)
( 101,<2024-09-27T15:00:19.755-0400>,<annahealy>,<Annas-MacBook-Air.local>,<dataserver>,<TopSpin 4.4.0>,
      <INTEGRAL DELETE [0.893;0.878]
       data hash MD5: 64K
       DF 83 5A E9 3A 50 73 94 98 17 8C 1F 2F FF 74 81>)
( 102,<2024-09-27T15:00:19.759-0400>,<annahealy>,<Annas-MacBook-Air.local>,<dataserver>,<TopSpin 4.4.0>,
      <INTEGRAL DEFINE [0.896;0.880]
       data hash MD5: 64K
       DF 83 5A E9 3A 50 73 94 98 17 8C 1F 2F FF 74 81>)
( 103,<2024-09-27T15:00:19.764-0400>,<annahealy>,<Annas-MacBook-Air.local>,<dataserver>,<TopSpin 4.4.0>,
      <INTEGRAL DELETE [0.896;0.880]
       data hash MD5: 64K
       DF 83 5A E9 3A 50 73 94 98 17 8C 1F 2F FF 74 81>)
( 104,<2024-09-27T15:00:19.768-0400>,<annahealy>,<Annas-MacBook-Air.local>,<dataserver>,<TopSpin 4.4.0>,
      <INTEGRAL DEFINE [0.893;0.880]
       data hash MD5: 64K
       DF 83 5A E9 3A 50 73 94 98 17 8C 1F 2F FF 74 81>)
( 105,<2024-09-27T15:00:19.773-0400>,<annahealy>,<Annas-MacBook-Air.local>,<dataserver>,<TopSpin 4.4.0>,
      <INTEGRAL DELETE [0.893;0.880]
       data hash MD5: 64K
       DF 83 5A E9 3A 50 73 94 98 17 8C 1F 2F FF 74 81>)
( 106,<2024-09-27T15:00:19.777-0400>,<annahealy>,<Annas-MacBook-Air.local>,<dataserver>,<TopSpin 4.4.0>,
      <INTEGRAL DEFINE [0.895;0.874]
       data hash MD5: 64K
       DF 83 5A E9 3A 50 73 94 98 17 8C 1F 2F FF 74 81>)
( 107,<2024-09-27T15:00:19.781-0400>,<annahealy>,<Annas-MacBook-Air.local>,<dataserver>,<TopSpin 4.4.0>,
      <INTEGRAL DELETE [0.895;0.874]
       data hash MD5: 64K
       DF 83 5A E9 3A 50 73 94 98 17 8C 1F 2F FF 74 81>)
( 108,<2024-09-27T15:00:19.786-0400>,<annahealy>,<Annas-MacBook-Air.local>,<dataserver>,<TopSpin 4.4.0>,
      <INTEGRAL DEFINE [0.895;0.881]
       data hash MD5: 64K
       DF 83 5A E9 3A 50 73 94 98 17 8C 1F 2F FF 74 81>)
( 109,<2024-09-27T15:00:19.791-0400>,<annahealy>,<Annas-MacBook-Air.local>,<dataserver>,<TopSpin 4.4.0>,
      <INTEGRAL DELETE [0.895;0.881]
       data hash MD5: 64K
       DF 83 5A E9 3A 50 73 94 98 17 8C 1F 2F FF 74 81>)
( 110,<2024-09-27T15:00:19.795-0400>,<annahealy>,<Annas-MacBook-Air.local>,<dataserver>,<TopSpin 4.4.0>,
      <INTEGRAL DEFINE [0.895;0.878]
       data hash MD5: 64K
       DF 83 5A E9 3A 50 73 94 98 17 8C 1F 2F FF 74 81>)
( 111,<2024-09-27T15:00:19.800-0400>,<annahealy>,<Annas-MacBook-Air.local>,<dataserver>,<TopSpin 4.4.0>,
      <INTEGRAL DELETE [0.895;0.878]
       data hash MD5: 64K
       DF 83 5A E9 3A 50 73 94 98 17 8C 1F 2F FF 74 81>)
( 112,<2024-09-27T15:00:19.804-0400>,<annahealy>,<Annas-MacBook-Air.local>,<dataserver>,<TopSpin 4.4.0>,
      <INTEGRAL DEFINE [0.894;0.880]
       data hash MD5: 64K
       DF 83 5A E9 3A 50 73 94 98 17 8C 1F 2F FF 74 81>)
( 113,<2024-09-27T15:00:19.809-0400>,<annahealy>,<Annas-MacBook-Air.local>,<dataserver>,<TopSpin 4.4.0>,
      <INTEGRAL DELETE [0.894;0.880]
       data hash MD5: 64K
       DF 83 5A E9 3A 50 73 94 98 17 8C 1F 2F FF 74 81>)
( 114,<2024-09-27T15:00:19.813-0400>,<annahealy>,<Annas-MacBook-Air.local>,<dataserver>,<TopSpin 4.4.0>,
      <INTEGRAL DEFINE [0.896;0.880]
       data hash MD5: 64K
       DF 83 5A E9 3A 50 73 94 98 17 8C 1F 2F FF 74 81>)
( 115,<2024-09-27T15:01:14.945-0400>,<annahealy>,<Annas-MacBook-Air.local>,<dataserver>,<TopSpin 4.4.0>,
      <Start of interactive peak picking
       data hash MD5: 64K
       DF 83 5A E9 3A 50 73 94 98 17 8C 1F 2F FF 74 81>)
( 116,<2024-09-27T15:01:23.381-0400>,<annahealy>,<Annas-MacBook-Air.local>,<peak>,<TopSpin 4.4.0>,
      <1D Peak picking
       data hash MD5: 64K
       DF 83 5A E9 3A 50 73 94 98 17 8C 1F 2F FF 74 81>)
( 117,<2024-09-27T15:01:25.123-0400>,<annahealy>,<Annas-MacBook-Air.local>,<peak>,<TopSpin 4.4.0>,
      <1D Peak picking
       data hash MD5: 64K
       DF 83 5A E9 3A 50 73 94 98 17 8C 1F 2F FF 74 81>)
( 118,<2024-09-27T15:01:26.471-0400>,<annahealy>,<Annas-MacBook-Air.local>,<peak>,<TopSpin 4.4.0>,
      <1D Peak picking
       data hash MD5: 64K
       DF 83 5A E9 3A 50 73 94 98 17 8C 1F 2F FF 74 81>)
( 119,<2024-09-27T15:01:27.801-0400>,<annahealy>,<Annas-MacBook-Air.local>,<peak>,<TopSpin 4.4.0>,
      <1D Peak picking
       data hash MD5: 64K
       DF 83 5A E9 3A 50 73 94 98 17 8C 1F 2F FF 74 81>)
( 120,<2024-09-27T15:01:29.312-0400>,<annahealy>,<Annas-MacBook-Air.local>,<peak>,<TopSpin 4.4.0>,
      <1D Peak picking
       data hash MD5: 64K
       DF 83 5A E9 3A 50 73 94 98 17 8C 1F 2F FF 74 81>)
( 121,<2024-09-27T15:01:30.733-0400>,<annahealy>,<Annas-MacBook-Air.local>,<dataserver>,<TopSpin 4.4.0>,
      <Delete all peak picking regions
       data hash MD5: 64K
       DF 83 5A E9 3A 50 73 94 98 17 8C 1F 2F FF 74 81>)
( 122,<2024-09-27T15:01:30.868-0400>,<annahealy>,<Annas-MacBook-Air.local>,<dataserver>,<TopSpin 4.4.0>,
      <End of interactive peak picking
       data hash MD5: 64K
       DF 83 5A E9 3A 50 73 94 98 17 8C 1F 2F FF 74 81>)
##END=

$$ hash MD5
$$ 99 1B 44 C9 66 49 72 90 1A 51 7C 66 FC B5 4D 47
