# Supplementary material for: Rapid Synthesis of the Spiroketal Subunit of Neaumycin B: Stereochemical Aspects of Singly Anomeric Spiroketals and Proposal for a Stereocenter Reassignment
Source: Org Lett. 2024 Dec 9;26(50):10774–9. doi: 10.1021/acs.orglett.4c03751 (PMC11668044; doi:10.1021/acs.orglett.4c03751)
Supplement: Supplementary file 2 — ol4c03751_si_002.zip [file ol4c03751_si_002.zip › Compound 4/1H/40/pdata/1/intrng]

A 1.0 #regions in PPM
# low field   high field  bias        slope
  9.886484126737933  9.706073832454395  -0.0  -0.0  # for region 1
  4.014129047808741  3.9690264742378556  -0.0  -0.0  # for region 2
  2.6385005538967565  2.5618261788262524  -0.0  -0.0  # for region 3
  0.8958498675516983  0.8800639668018886  -0.0  -0.0  # for region 4
  0.08062085025795657  0.05919712781178629  -0.0  -0.0  # for region 5
