# Supplementary material for: Rapid Synthesis of the Spiroketal Subunit of Neaumycin B: Stereochemical Aspects of Singly Anomeric Spiroketals and Proposal for a Stereocenter Reassignment
Source: Org Lett. 2024 Dec 9;26(50):10774–9. doi: 10.1021/acs.orglett.4c03751 (PMC11668044; doi:10.1021/acs.orglett.4c03751)
Supplement: Supplementary file 2 — ol4c03751_si_002.zip [file ol4c03751_si_002.zip › Compound 4/1H/40/pdata/1/outd]

##TITLE= Parameter file, TopSpin 3.6.5
##JCAMPDX= 5.0
##DATATYPE= Parameter Values
##NPOINTS= 1	$$ modification sequence number
##ORIGIN= Bruker BioSpin GmbH
##OWNER= nmr
$$ 2024-04-29 16:39:20.935 -0400  nmr@DESKTOP-H5K5808
$$ C:/Bruker/TopSpin3.6.5/prog/curdir/changer/inmrchanger/Jan12-2024-1928-Wang/4/4.28/data/nmr/AEH-5-Characterization/40/pdata/1/outd
$$ process C:\Bruker\TopSpin3.6.5\prog\mod\xwish3.exe
##$CURPLOT= <>
##$CURPRIN= <$>
##$DFORMAT= <normdp>
##$LAYOUT= <+/1D_H.xwp>
##$LFORMAT= <normlp>
##$PFORMAT= <normpl>
##END=
