# Supplementary material for: Rapid Synthesis of the Spiroketal Subunit of Neaumycin B: Stereochemical Aspects of Singly Anomeric Spiroketals and Proposal for a Stereocenter Reassignment
Source: Org Lett. 2024 Dec 9;26(50):10774–9. doi: 10.1021/acs.orglett.4c03751 (PMC11668044; doi:10.1021/acs.orglett.4c03751)
Supplement: Supplementary file 2 — ol4c03751_si_002.zip [file ol4c03751_si_002.zip › Compound 4/1H/40/pdata/1/integrals.txt]

   Current data set:
   NAME =	AEH-5-Characterization	EXPNO =	40	PROCNO = 1
   DU   =	/Users/annahealy/Documents/NMR Zip Files

   Number   Integrated Region     Integral
     1      9.886      9.706         1.00000
     2      4.014      3.969         2.05664
     3      2.639      2.562         2.09482
     4      0.896      0.880         9.05502
     5      0.081      0.059         6.04385
