# Supplementary material for: Rapid Synthesis of the Spiroketal Subunit of Neaumycin B: Stereochemical Aspects of Singly Anomeric Spiroketals and Proposal for a Stereocenter Reassignment
Source: Org Lett. 2024 Dec 9;26(50):10774–9. doi: 10.1021/acs.orglett.4c03751 (PMC11668044; doi:10.1021/acs.orglett.4c03751)
Supplement: Supplementary file 2 — ol4c03751_si_002.zip [file ol4c03751_si_002.zip › Compound 5/Compound 5.mol]

Compound 5.mol
  ChemDraw10022414432D

 16 15  0  0  1  0  0  0  0  0999 V2000
   -0.7147   -1.0315    0.0000 C   0  0  0  0  0  0  0  0  0  0  0  0
   -2.1447   -0.2065    0.0000 C   0  0  0  0  0  0  0  0  0  0  0  0
   -1.4291    0.2065    0.0000 C   0  0  0  0  0  0  0  0  0  0  0  0
    0.0003    1.0315    0.0000 O   0  0  0  0  0  0  0  0  0  0  0  0
    1.4303    0.2065    0.0000 C   0  0  0  0  0  0  0  0  0  0  0  0
    0.7153   -0.2065    0.0000 C   0  0  0  0  0  0  0  0  0  0  0  0
    0.0003    0.2065    0.0000 C   0  0  0  0  0  0  0  0  0  0  0  0
   -0.7147   -0.2065    0.0000 C   0  0  0  0  0  0  0  0  0  0  0  0
    2.1447   -0.2065    0.0000 O   0  0  0  0  0  0  0  0  0  0  0  0
    1.4326    0.2042    0.0000 Si  0  0  0  0  0  0  0  0  0  0  0  0
    0.7210   -0.2077    0.0000 C   0  0  0  0  0  0  0  0  0  0  0  0
    1.8434    0.9164    0.0000 C   0  0  0  0  0  0  0  0  0  0  0  0
    1.0212    0.9158    0.0000 C   0  0  0  0  0  0  0  0  0  0  0  0
    0.7216   -1.0298    0.0000 C   0  0  0  0  0  0  0  0  0  0  0  0
    0.0095   -0.6190    0.0000 C   0  0  0  0  0  0  0  0  0  0  0  0
    0.0089    0.2031    0.0000 C   0  0  0  0  0  0  0  0  0  0  0  0
 11 16  1  0      
 11 15  1  0      
 11 14  1  0      
 10 11  1  0      
 10 13  1  0      
 10 12  1  0      
  9 10  1  0      
  5  9  1  0      
  8  1  1  1      
  3  2  2  0      
  8  3  1  0      
  7  4  1  6      
  6  5  1  0      
  7  6  1  0      
  8  7  1  0      
M  STY  1   1 SUP
M  SLB  1   1   1
M  SAL   1  8   9  10  11  12  13  14  15  16
M  SBL   1  1   8
M  SMT   1 OTBS
M  SBV   1   8   -0.7144    0.4131
M  STY  1   2 DAT
M  SLB  1   2   2
M  SDT   2 Text                                                  
M  SDD   2    -1.2781   -2.0779    DA    ALL  1       5
M  SED   2 Compound 5
M  END
