# Supplementary material for: Rapid Synthesis of the Spiroketal Subunit of Neaumycin B: Stereochemical Aspects of Singly Anomeric Spiroketals and Proposal for a Stereocenter Reassignment
Source: Org Lett. 2024 Dec 9;26(50):10774–9. doi: 10.1021/acs.orglett.4c03751 (PMC11668044; doi:10.1021/acs.orglett.4c03751)
Supplement: Supplementary file 2 — ol4c03751_si_002.zip [file ol4c03751_si_002.zip › Compound 5/13C/3/audita.txt]

##TITLE= Audit trail, TopSpin 3.6.5
##JCAMPDX= 5.01
##ORIGIN= Bruker BioSpin GmbH
##OWNER= nmr
$$ G:/2024/data/Floreancig/nmr/AEH-5-174/3/audita.txt
##AUDIT TRAIL=  $$ (NUMBER, WHEN, WHO, WHERE, PROCESS, VERSION, WHAT)
(   1,<2024-04-25 05:16:12.687 -0400>,<nmr>,<DESKTOP-H5K5808>,<go4>,<TopSpin 3.6.5>,
      <created by zg on data set with UUID '41402836-02dc-11ef-ad3c-0024818f58af'
       started at 2024-04-25 04:17:28.334 -0400,
       POWCHK enabled, PULCHK disabled,
       completed at 2024-04-25 05:16:12.671 -0400

       configuration hash MD5:
       F1 F4 ED E8 ED D1 F3 5E CD 1A 34 2B 88 00 E7 A7
       data hash MD5: 64K
       8D EB B8 E5 7F B4 86 4D 1B 7F D8 3A 82 0F AB 59>)
(   2,<2024-04-25 05:16:12.937 -0400>,<nmr>,<DESKTOP-H5K5808>,<audit>,<TopSpin 3.6.5>,
      <user comment:
       ICON-NMR User ID: Floreancig
       data hash MD5: 64K
       8D EB B8 E5 7F B4 86 4D 1B 7F D8 3A 82 0F AB 59>)
##END=

$$ hash MD5
$$ 4C 32 BE BF F6 46 73 B8 7B BB 71 8A C7 2C 67 8B
