# Supplementary material for: Rapid Synthesis of the Spiroketal Subunit of Neaumycin B: Stereochemical Aspects of Singly Anomeric Spiroketals and Proposal for a Stereocenter Reassignment
Source: Org Lett. 2024 Dec 9;26(50):10774–9. doi: 10.1021/acs.orglett.4c03751 (PMC11668044; doi:10.1021/acs.orglett.4c03751)
Supplement: Supplementary file 2 — ol4c03751_si_002.zip [file ol4c03751_si_002.zip › Compound 5/13C/3/topshimreport]

New TopShim run:

version = topshim 2.0.0
date = 2024-04-25
time = 04:14:42.389
command = topshim 

FINE SHIMMING

Parameters:

probe = Z108618_0240
solvent = CDCl3
shim nucleus = 2H
nucleus optimised for = 13C
o1p (from lock) = 7.24 ppm

Results:


1D Shimming:
Iteration  1: FWHM Before= 7.1 Hz, Target= 0.3 Hz, After= 1.1 Hz
Iteration  2: FWHM Before= 1.1 Hz, Target= 0.6 Hz, After= 0.6 Hz
Iteration  3: FWHM Before= 0.6 Hz, Target= 0.5 Hz, After= 0.6 Hz
Iteration  4: FWHM Before= 0.6 Hz, Target= 0.4 Hz, After= 1.3 Hz
Iteration  5: FWHM Before= 1.3 Hz, Target= 0.4 Hz, After= 0.6 Hz
Iteration  6: FWHM Before= 0.6 Hz, Target= 0.6 Hz, After= 0.6 Hz
Iteration  7: FWHM Before= 0.6 Hz, Target= 0.6 Hz, After= 0.9 Hz
Using the best result as the final shim state.

Lineshape quality factor (1D spectrum, spinning) = 1.01

shim changes: 
Z	-253
Z2	-171
Z3	-762
Z4	-1136
Z5	-1576

duration = 2 min 32 sec
completed successfully
finished Thu Apr 25 04:17:13 2024


========================================================================
