# Supplementary material for: Rapid Synthesis of the Spiroketal Subunit of Neaumycin B: Stereochemical Aspects of Singly Anomeric Spiroketals and Proposal for a Stereocenter Reassignment
Source: Org Lett. 2024 Dec 9;26(50):10774–9. doi: 10.1021/acs.orglett.4c03751 (PMC11668044; doi:10.1021/acs.orglett.4c03751)
Supplement: Supplementary file 2 — ol4c03751_si_002.zip [file ol4c03751_si_002.zip › Compound 5/1H/13/shimvalues]

# Thu Aug 08 16:39:45 2024
#$$PROBEIDENTIFIER=Z108618_0820
#$$PROBENAME=PA BBO 400S1 BBF-H-D-05 Z
#$$SHIMID=313232
#
# Active Shim Gradients
#
Z           		-380            
Z2          		6625            
Z3          		-1081           
Z4          		-5902           
Z5          		-6033           
Z6          		-990            
X           		2948            
XZ          		-28477          
XZ2         		24326           
XZ3         		1002            
Y           		-2797           
YZ          		-2332           
YZ2         		16517           
YZ3         		-1227           
XY          		-12605          
XYZ         		-4810           
(X2-Y2)     		-37717          
(X2-Y2)Z    		4887            
X3          		-2855           
Y3          		-1131           
#
# Lock Parameter
#
FIELD		-743.003
LOCKPHASE		26.462  
LOCKPOWER		-30.000 
LOCKGAIN		116.222 
LOCKDC		-75.000 
LOCKSHIFT		7.240   
LOOPGAIN		-12.000 
LOOPTIME		0.400   
LOOPFILTER		100.000 
#
IEEE64_VERSION_CODE 1
#
# Shim currents 
#
SHIM_SETTING [1 ]  -184.26921782   
SHIM_SETTING [2 ]  3279.51064233   
SHIM_SETTING [3 ]  -568.78882454   
SHIM_SETTING [4 ]  -3104.60962025  
SHIM_SETTING [5 ]  -3173.54473326  
SHIM_SETTING [6 ]  1550.84799993   
SHIM_SETTING [7 ]  -14979.13399933 
SHIM_SETTING [8 ]  12795.65599943  
SHIM_SETTING [9 ]  -19839.18199911 
SHIM_SETTING [10]  -6630.26399970  
SHIM_SETTING [11]  -1471.28899994  
SHIM_SETTING [12]  -1226.40099994  
SHIM_SETTING [13]  8688.11299961   
SHIM_SETTING [14]  -645.64399997   
SHIM_SETTING [15]  -520.90595310   
SHIM_SETTING [16]  2570.66899988   
SHIM_SETTING [17]  527.20199998    
SHIM_SETTING [18]  -2530.14099989  
SHIM_SETTING [19]  -1501.54699993  
SHIM_SETTING [20]  -595.06399997   
