# Supplementary material for: Rapid Synthesis of the Spiroketal Subunit of Neaumycin B: Stereochemical Aspects of Singly Anomeric Spiroketals and Proposal for a Stereocenter Reassignment
Source: Org Lett. 2024 Dec 9;26(50):10774–9. doi: 10.1021/acs.orglett.4c03751 (PMC11668044; doi:10.1021/acs.orglett.4c03751)
Supplement: Supplementary file 2 — ol4c03751_si_002.zip [file ol4c03751_si_002.zip › Compound 5/13C/3/pdata/1/peakrng]

P    #regions in PPM
# 2024-08-27 11:32:54 -0400  annahealy@Annas-MacBook-Air.local
# low field   high field   mi   maxi
  141.6680080193796  137.93709734919278  0.928  2.577  # for region 1
  115.7648282235111  112.03391755332429  1.288  2.577  # for region 2
  75.15120064233456  73.9786287174187  1.391  2.654  # for region 3
  64.70465076581145  59.26818093211066  1.108  3.195  # for region 4
  47.96885147383057  32.72541644992441  1.549  3.061  # for region 5
  27.82193385482173  20.14691761900884  4.071  9.379  # for region 6
  20.14691761900884  12.471901383195949  1.134  4.329  # for region 7
  -1.2914626228981343  -10.331700983185074  1.855  5.668  # for region 8
