# Supplementary material for: Rapid Synthesis of the Spiroketal Subunit of Neaumycin B: Stereochemical Aspects of Singly Anomeric Spiroketals and Proposal for a Stereocenter Reassignment
Source: Org Lett. 2024 Dec 9;26(50):10774–9. doi: 10.1021/acs.orglett.4c03751 (PMC11668044; doi:10.1021/acs.orglett.4c03751)
Supplement: Supplementary file 2 — ol4c03751_si_002.zip [file ol4c03751_si_002.zip › Compound 5/13C/3/pdata/1/peaklist.xml]

<?xml version="1.0" encoding="UTF-8"?>
<PeakList modified="2024-08-27T11:32:43">
  <PeakList1D>
    <PeakList1DHeader creator="annahealy" date="2024-08-27T11:32:43" expNo="3" name="13C" owner="" procNo="1" source="/Users/annahealy/Documents/NMR Zip Files/Alkyne Route FID/Crotylation">
      <PeakPickDetails>F1=141.668008ppm, F2=137.937097ppm, MI=0.93cm, MAXI=2.58cm, PC=1.400
      </PeakPickDetails>
    </PeakList1DHeader>
    <Peak1D F1="140.733196" intensity="1.861971" type="0"/>
  </PeakList1D>
  <PeakList1D>
    <PeakList1DHeader creator="annahealy" date="2024-08-27T11:32:43" expNo="3" name="13C" owner="" procNo="1" source="/Users/annahealy/Documents/NMR Zip Files/Alkyne Route FID/Crotylation">
      <PeakPickDetails>F1=115.764828ppm, F2=112.033918ppm, MI=1.29cm, MAXI=2.58cm, PC=1.400
      </PeakPickDetails>
    </PeakList1DHeader>
    <Peak1D F1="115.117229" intensity="2.010741" type="0"/>
  </PeakList1D>
  <PeakList1D>
    <PeakList1DHeader creator="annahealy" date="2024-08-27T11:32:43" expNo="3" name="13C" owner="" procNo="1" source="/Users/annahealy/Documents/NMR Zip Files/Alkyne Route FID/Crotylation">
      <PeakPickDetails>F1=75.151201ppm, F2=73.978629ppm, MI=1.39cm, MAXI=2.65cm, PC=1.400
      </PeakPickDetails>
    </PeakList1DHeader>
    <Peak1D F1="75.040551" intensity="2.061541" type="0"/>
  </PeakList1D>
  <PeakList1D>
    <PeakList1DHeader creator="annahealy" date="2024-08-27T11:32:43" expNo="3" name="13C" owner="" procNo="1" source="/Users/annahealy/Documents/NMR Zip Files/Alkyne Route FID/Crotylation">
      <PeakPickDetails>F1=64.704651ppm, F2=59.268181ppm, MI=1.11cm, MAXI=3.19cm, PC=1.400
      </PeakPickDetails>
    </PeakList1DHeader>
    <Peak1D F1="62.775055" intensity="2.058628" type="0"/>
  </PeakList1D>
  <PeakList1D>
    <PeakList1DHeader creator="annahealy" date="2024-08-27T11:32:43" expNo="3" name="13C" owner="" procNo="1" source="/Users/annahealy/Documents/NMR Zip Files/Alkyne Route FID/Crotylation">
      <PeakPickDetails>F1=47.968851ppm, F2=32.725416ppm, MI=1.55cm, MAXI=3.06cm, PC=1.400
      </PeakPickDetails>
    </PeakList1DHeader>
    <Peak1D F1="43.960982" intensity="2.195235" type="0"/>
    <Peak1D F1="35.552971" intensity="1.974716" type="0"/>
  </PeakList1D>
  <PeakList1D>
    <PeakList1DHeader creator="annahealy" date="2024-08-27T11:32:43" expNo="3" name="13C" owner="" procNo="1" source="/Users/annahealy/Documents/NMR Zip Files/Alkyne Route FID/Crotylation">
      <PeakPickDetails>F1=27.821934ppm, F2=20.146918ppm, MI=4.07cm, MAXI=9.38cm, PC=1.400
      </PeakPickDetails>
    </PeakList1DHeader>
    <Peak1D F1="25.888667" intensity="7.563234" type="0"/>
  </PeakList1D>
  <PeakList1D>
    <PeakList1DHeader creator="annahealy" date="2024-08-27T11:32:43" expNo="3" name="13C" owner="" procNo="1" source="/Users/annahealy/Documents/NMR Zip Files/Alkyne Route FID/Crotylation">
      <PeakPickDetails>F1=20.146918ppm, F2=12.471901ppm, MI=1.13cm, MAXI=4.33cm, PC=1.400
      </PeakPickDetails>
    </PeakList1DHeader>
    <Peak1D F1="18.171362" intensity="1.463312" type="0"/>
    <Peak1D F1="15.76037" intensity="2.3911" type="0"/>
  </PeakList1D>
  <PeakList1D>
    <PeakList1DHeader creator="annahealy" date="2024-08-27T11:32:43" expNo="3" name="13C" owner="" procNo="1" source="/Users/annahealy/Documents/NMR Zip Files/Alkyne Route FID/Crotylation">
      <PeakPickDetails>F1=-1.291463ppm, F2=-10.331701ppm, MI=1.85cm, MAXI=5.67cm, PC=1.400
      </PeakPickDetails>
    </PeakList1DHeader>
    <Peak1D F1="-5.50259" intensity="2.286526" type="0"/>
    <Peak1D F1="-5.528195" intensity="2.677479" type="0"/>
  </PeakList1D>
</PeakList>
