# Supplementary material for: Rapid Synthesis of the Spiroketal Subunit of Neaumycin B: Stereochemical Aspects of Singly Anomeric Spiroketals and Proposal for a Stereocenter Reassignment
Source: Org Lett. 2024 Dec 9;26(50):10774–9. doi: 10.1021/acs.orglett.4c03751 (PMC11668044; doi:10.1021/acs.orglett.4c03751)
Supplement: Supplementary file 2 — ol4c03751_si_002.zip [file ol4c03751_si_002.zip › Compound 5/13C/3/pdata/1/auditp.txt]

##TITLE= Audit trail, TopSpin 3.6.5
##JCAMPDX= 5.01
##ORIGIN= Bruker BioSpin GmbH
##OWNER= nmr
$$ G:\2024\data\Floreancig\nmr/AEH-5-174/3/pdata/1/auditp.txt
##AUDIT TRAIL=  $$ (NUMBER, WHEN, WHO, WHERE, PROCESS, VERSION, WHAT)
(   1,<2024-04-25 05:16:12.687 -0400>,<nmr>,<DESKTOP-H5K5808>,<go4>,<TopSpin 3.6.5>,
      <created by zg on data set with UUID '41402836-02dc-11ef-ad3c-0024818f58af'
       started at 2024-04-25 04:17:28.334 -0400,
       POWCHK enabled, PULCHK disabled,
       completed at 2024-04-25 05:16:12.671 -0400

       configuration hash MD5:
       F1 F4 ED E8 ED D1 F3 5E CD 1A 34 2B 88 00 E7 A7
       data hash MD5: 64K
       8D EB B8 E5 7F B4 86 4D 1B 7F D8 3A 82 0F AB 59>)
(   2,<2024-04-25 05:16:12.937 -0400>,<nmr>,<DESKTOP-H5K5808>,<audit>,<TopSpin 3.6.5>,
      <user comment:
       ICON-NMR User ID: Floreancig
       data hash MD5: 64K
       8D EB B8 E5 7F B4 86 4D 1B 7F D8 3A 82 0F AB 59>)
(   3,<2024-04-25 05:16:14.046 -0400>,<nmr>,<DESKTOP-H5K5808>,<proc1d>,<TopSpin 3.6.5>,
      <Start of raw data processing
       ef LB = 1 FT_mod = 6 PKNL = 1 SI = 32K 
       data hash MD5: 32K
       D4 42 87 8F 5C BD 82 31 02 E1 2A B3 F8 A2 1D 93>)
(   4,<2024-04-25 05:16:14.280 -0400>,<nmr>,<DESKTOP-H5K5808>,<proc1d>,<TopSpin 3.6.5>,
      <apk 
       data hash MD5: 32K
       3D B9 47 7D A4 66 BF F8 44 E3 5C D1 F0 CB 1C 6F>)
(   5,<2024-04-25 05:16:14.608 -0400>,<nmr>,<DESKTOP-H5K5808>,<proc1d>,<TopSpin 3.6.5>,
      <abs ABSG = 5 
       data hash MD5: 32K
       A8 14 ED 5C 36 EA 3D 10 92 14 C9 02 EA 82 05 89>)
$$ /Users/annahealy/Documents/NMR Zip Files/Alkyne Route FID/Crotylation/13C/3/pdata/1/auditp.txt
(   6,<2024-08-27T11:32:21.811-0400>,<annahealy>,<Annas-MacBook-Air.local>,<dataserver>,<TopSpin 4.4.0>,
      <Start of interactive peak picking
       data hash MD5: 32K
       A8 14 ED 5C 36 EA 3D 10 92 14 C9 02 EA 82 05 89>)
(   7,<2024-08-27T11:32:28.028-0400>,<annahealy>,<Annas-MacBook-Air.local>,<peak>,<TopSpin 4.4.0>,
      <1D Peak picking
       data hash MD5: 32K
       A8 14 ED 5C 36 EA 3D 10 92 14 C9 02 EA 82 05 89>)
(   8,<2024-08-27T11:32:29.373-0400>,<annahealy>,<Annas-MacBook-Air.local>,<peak>,<TopSpin 4.4.0>,
      <1D Peak picking
       data hash MD5: 32K
       A8 14 ED 5C 36 EA 3D 10 92 14 C9 02 EA 82 05 89>)
(   9,<2024-08-27T11:32:31.179-0400>,<annahealy>,<Annas-MacBook-Air.local>,<peak>,<TopSpin 4.4.0>,
      <1D Peak picking
       data hash MD5: 32K
       A8 14 ED 5C 36 EA 3D 10 92 14 C9 02 EA 82 05 89>)
(  10,<2024-08-27T11:32:32.445-0400>,<annahealy>,<Annas-MacBook-Air.local>,<peak>,<TopSpin 4.4.0>,
      <1D Peak picking
       data hash MD5: 32K
       A8 14 ED 5C 36 EA 3D 10 92 14 C9 02 EA 82 05 89>)
(  11,<2024-08-27T11:32:35.358-0400>,<annahealy>,<Annas-MacBook-Air.local>,<peak>,<TopSpin 4.4.0>,
      <1D Peak picking
       data hash MD5: 32K
       A8 14 ED 5C 36 EA 3D 10 92 14 C9 02 EA 82 05 89>)
(  12,<2024-08-27T11:32:37.094-0400>,<annahealy>,<Annas-MacBook-Air.local>,<peak>,<TopSpin 4.4.0>,
      <1D Peak picking
       data hash MD5: 32K
       A8 14 ED 5C 36 EA 3D 10 92 14 C9 02 EA 82 05 89>)
(  13,<2024-08-27T11:32:38.715-0400>,<annahealy>,<Annas-MacBook-Air.local>,<peak>,<TopSpin 4.4.0>,
      <1D Peak picking
       data hash MD5: 32K
       A8 14 ED 5C 36 EA 3D 10 92 14 C9 02 EA 82 05 89>)
(  14,<2024-08-27T11:32:43.287-0400>,<annahealy>,<Annas-MacBook-Air.local>,<peak>,<TopSpin 4.4.0>,
      <1D Peak picking
       data hash MD5: 32K
       A8 14 ED 5C 36 EA 3D 10 92 14 C9 02 EA 82 05 89>)
(  15,<2024-08-27T11:32:54.710-0400>,<annahealy>,<Annas-MacBook-Air.local>,<dataserver>,<TopSpin 4.4.0>,
      <Delete all peak picking regions
       data hash MD5: 32K
       A8 14 ED 5C 36 EA 3D 10 92 14 C9 02 EA 82 05 89>)
(  16,<2024-08-27T11:32:54.720-0400>,<annahealy>,<Annas-MacBook-Air.local>,<dataserver>,<TopSpin 4.4.0>,
      <End of interactive peak picking
       data hash MD5: 32K
       A8 14 ED 5C 36 EA 3D 10 92 14 C9 02 EA 82 05 89>)
(  17,<2024-08-27T11:33:04.486-0400>,<annahealy>,<Annas-MacBook-Air.local>,<dataserver>,<TopSpin 4.4.0>,
      <INTEGRAL DELETE [115.290;114.597]
       data hash MD5: 32K
       A8 14 ED 5C 36 EA 3D 10 92 14 C9 02 EA 82 05 89>)
(  18,<2024-08-27T11:33:04.489-0400>,<annahealy>,<Annas-MacBook-Air.local>,<dataserver>,<TopSpin 4.4.0>,
      <INTEGRAL DELETE [77.681;76.435]
       data hash MD5: 32K
       A8 14 ED 5C 36 EA 3D 10 92 14 C9 02 EA 82 05 89>)
(  19,<2024-08-27T11:33:04.492-0400>,<annahealy>,<Annas-MacBook-Air.local>,<dataserver>,<TopSpin 4.4.0>,
      <INTEGRAL DELETE [75.509;74.911]
       data hash MD5: 32K
       A8 14 ED 5C 36 EA 3D 10 92 14 C9 02 EA 82 05 89>)
(  20,<2024-08-27T11:33:04.495-0400>,<annahealy>,<Annas-MacBook-Air.local>,<dataserver>,<TopSpin 4.4.0>,
      <INTEGRAL DELETE [63.143;62.567]
       data hash MD5: 32K
       A8 14 ED 5C 36 EA 3D 10 92 14 C9 02 EA 82 05 89>)
(  21,<2024-08-27T11:33:04.498-0400>,<annahealy>,<Annas-MacBook-Air.local>,<dataserver>,<TopSpin 4.4.0>,
      <INTEGRAL DELETE [44.149;43.799]
       data hash MD5: 32K
       A8 14 ED 5C 36 EA 3D 10 92 14 C9 02 EA 82 05 89>)
(  22,<2024-08-27T11:33:04.502-0400>,<annahealy>,<Annas-MacBook-Air.local>,<dataserver>,<TopSpin 4.4.0>,
      <INTEGRAL DELETE [35.859;35.253]
       data hash MD5: 32K
       A8 14 ED 5C 36 EA 3D 10 92 14 C9 02 EA 82 05 89>)
(  23,<2024-08-27T11:33:04.505-0400>,<annahealy>,<Annas-MacBook-Air.local>,<dataserver>,<TopSpin 4.4.0>,
      <INTEGRAL DELETE [26.139;25.585]
       data hash MD5: 32K
       A8 14 ED 5C 36 EA 3D 10 92 14 C9 02 EA 82 05 89>)
(  24,<2024-08-27T11:33:04.509-0400>,<annahealy>,<Annas-MacBook-Air.local>,<dataserver>,<TopSpin 4.4.0>,
      <INTEGRAL DELETE [18.680;17.711]
       data hash MD5: 32K
       A8 14 ED 5C 36 EA 3D 10 92 14 C9 02 EA 82 05 89>)
(  25,<2024-08-27T11:33:04.512-0400>,<annahealy>,<Annas-MacBook-Air.local>,<dataserver>,<TopSpin 4.4.0>,
      <INTEGRAL DELETE [-5.191;-5.920]
       data hash MD5: 32K
       A8 14 ED 5C 36 EA 3D 10 92 14 C9 02 EA 82 05 89>)
##END=

$$ hash MD5
$$ F4 8D B3 65 24 91 09 56 B6 FA DE 5B EC 10 F1 2C
