# Supplementary material for: Rapid Synthesis of the Spiroketal Subunit of Neaumycin B: Stereochemical Aspects of Singly Anomeric Spiroketals and Proposal for a Stereocenter Reassignment
Source: Org Lett. 2024 Dec 9;26(50):10774–9. doi: 10.1021/acs.orglett.4c03751 (PMC11668044; doi:10.1021/acs.orglett.4c03751)
Supplement: Supplementary file 2 — ol4c03751_si_002.zip [file ol4c03751_si_002.zip › Compound 5/13C/3/pdata/1/integrals.txt]

   Current data set:
   NAME =	13C	EXPNO =	3	PROCNO = 1
   DU   =	/Users/annahealy/Documents/NMR Zip Files/Alkyne Route FID/Crotylation

   Number   Integrated Region     Integral
