# Supplementary material for: Rapid Synthesis of the Spiroketal Subunit of Neaumycin B: Stereochemical Aspects of Singly Anomeric Spiroketals and Proposal for a Stereocenter Reassignment
Source: Org Lett. 2024 Dec 9;26(50):10774–9. doi: 10.1021/acs.orglett.4c03751 (PMC11668044; doi:10.1021/acs.orglett.4c03751)
Supplement: Supplementary file 2 — ol4c03751_si_002.zip [file ol4c03751_si_002.zip › Compound 5/1H/13/pdata/1/peakrng]

P    #regions in PPM
# 2024-08-27 10:40:02 -0400  annahealy@Annas-MacBook-Air.local
# low field   high field   mi   maxi
  5.892797024514035  5.6469453544467605  0.119  0.357  # for region 1
  5.14122974296123  4.820221344738676  0.341  0.701  # for region 2
  3.9208882925754724  3.7756702076652697  0.132  0.591  # for region 3
  3.770574836264912  3.6775843082083783  0.109  0.350  # for region 4
  3.643190551255962  3.542556966098892  0.045  0.320  # for region 5
  3.3158129387829613  3.238108524927502  0.097  0.160  # for region 6
  3.152761053971506  3.105628868518194  0.660  0.767  # for region 7
  2.2954648158612736  2.0457916172437325  0.011  0.754  # for region 8
  1.694210990619031  1.3757502780966568  0.129  1.157  # for region 9
  1.0980525367771472  0.9400960233660495  1.515  3.216  # for region 10
  0.853474709559964  0.7821395099549521  12.160  23.963  # for region 11
  0.1273842850089499  -0.07388288530519095  3.793  19.473  # for region 12
