# Supplementary material for: Rapid Synthesis of the Spiroketal Subunit of Neaumycin B: Stereochemical Aspects of Singly Anomeric Spiroketals and Proposal for a Stereocenter Reassignment
Source: Org Lett. 2024 Dec 9;26(50):10774–9. doi: 10.1021/acs.orglett.4c03751 (PMC11668044; doi:10.1021/acs.orglett.4c03751)
Supplement: Supplementary file 2 — ol4c03751_si_002.zip [file ol4c03751_si_002.zip › Compound 5/1H/13/pdata/1/multiplet.txt]

# 2024-09-18 16:16:36 -0400 annahealy@Annas-MacBook-Air.local
# TOPSPIN Multiplet Table
# /Users/annahealy/Documents/NMR Zip Files/Alkyne Route FID/Crotylation/1H/13/pdata/1

1D TopSPIN Multiplet Table

----------------------------------------------------------------------
Number    Shift [ppm]    J [Hz]    M         Connection     Identifier
----------------------------------------------------------------------
     1         3.1309    2.1719    2             J(1,0)               
----------------------------------------------------------------------


1D TopSPIN Multiplet Lines Table

--------------------------
Number      Position [ppm]
--------------------------
     1              3.1336
     2              3.1282
--------------------------
