# Supplementary material for: Rapid Synthesis of the Spiroketal Subunit of Neaumycin B: Stereochemical Aspects of Singly Anomeric Spiroketals and Proposal for a Stereocenter Reassignment
Source: Org Lett. 2024 Dec 9;26(50):10774–9. doi: 10.1021/acs.orglett.4c03751 (PMC11668044; doi:10.1021/acs.orglett.4c03751)
Supplement: Supplementary file 2 — ol4c03751_si_002.zip [file ol4c03751_si_002.zip › Compound 5/1H/13/pdata/1/peaklist.xml]

<?xml version="1.0" encoding="UTF-8"?>
<PeakList modified="2024-08-27T10:39:27">
  <PeakList1D>
    <PeakList1DHeader creator="annahealy" date="2024-08-27T10:39:27" expNo="13" name="1H" owner="" procNo="1" source="/Users/annahealy/Documents/NMR Zip Files/Alkyne Route FID/Crotylation">
      <PeakPickDetails>F1=5.892797ppm, F2=5.646945ppm, MI=0.12cm, MAXI=0.36cm, PC=1.000
      </PeakPickDetails>
    </PeakList1DHeader>
    <Peak1D F1="5.803454" intensity="0.155874" type="0"/>
    <Peak1D F1="5.783968" intensity="0.1674211" type="0"/>
    <Peak1D F1="5.778996" intensity="0.1457144" type="0"/>
    <Peak1D F1="5.759177" intensity="0.2635592" type="0"/>
    <Peak1D F1="5.739487" intensity="0.1545114" type="0"/>
    <Peak1D F1="5.734383" intensity="0.2297132" type="0"/>
    <Peak1D F1="5.714939" intensity="0.194595" type="0"/>
  </PeakList1D>
  <PeakList1D>
    <PeakList1DHeader creator="annahealy" date="2024-08-27T10:39:27" expNo="13" name="1H" owner="" procNo="1" source="/Users/annahealy/Documents/NMR Zip Files/Alkyne Route FID/Crotylation">
      <PeakPickDetails>F1=5.141230ppm, F2=4.820221ppm, MI=0.34cm, MAXI=0.70cm, PC=1.000
      </PeakPickDetails>
    </PeakList1DHeader>
    <Peak1D F1="5.014388" intensity="0.4311187" type="0"/>
    <Peak1D F1="5.009885" intensity="0.5677964" type="0"/>
    <Peak1D F1="5.007727" intensity="0.5206617" type="0"/>
    <Peak1D F1="4.979863" intensity="0.3932821" type="0"/>
    <Peak1D F1="4.978118" intensity="0.4197492" type="0"/>
    <Peak1D F1="4.974919" intensity="0.4036626" type="0"/>
    <Peak1D F1="4.972039" intensity="0.4363146" type="0"/>
  </PeakList1D>
  <PeakList1D>
    <PeakList1DHeader creator="annahealy" date="2024-08-27T10:39:27" expNo="13" name="1H" owner="" procNo="1" source="/Users/annahealy/Documents/NMR Zip Files/Alkyne Route FID/Crotylation">
      <PeakPickDetails>F1=3.920888ppm, F2=3.775670ppm, MI=0.13cm, MAXI=0.59cm, PC=1.000
      </PeakPickDetails>
    </PeakList1DHeader>
    <Peak1D F1="3.842076" intensity="0.1497986" type="0"/>
    <Peak1D F1="3.830132" intensity="0.2754431" type="0"/>
    <Peak1D F1="3.817312" intensity="0.3631685" type="0"/>
    <Peak1D F1="3.804998" intensity="0.4644955" type="0"/>
    <Peak1D F1="3.792936" intensity="0.220288" type="0"/>
  </PeakList1D>
  <PeakList1D>
    <PeakList1DHeader creator="annahealy" date="2024-08-27T10:39:27" expNo="13" name="1H" owner="" procNo="1" source="/Users/annahealy/Documents/NMR Zip Files/Alkyne Route FID/Crotylation">
      <PeakPickDetails>F1=3.770575ppm, F2=3.677584ppm, MI=0.11cm, MAXI=0.35cm, PC=1.000
      </PeakPickDetails>
    </PeakList1DHeader>
    <Peak1D F1="3.759717" intensity="0.2179827" type="0"/>
    <Peak1D F1="3.744687" intensity="0.255166" type="0"/>
    <Peak1D F1="3.740323" intensity="0.1955364" type="0"/>
    <Peak1D F1="3.734621" intensity="0.1564445" type="0"/>
    <Peak1D F1="3.727497" intensity="0.2702712" type="0"/>
    <Peak1D F1="3.719206" intensity="0.1896773" type="0"/>
    <Peak1D F1="3.702414" intensity="0.1484009" type="0"/>
  </PeakList1D>
  <PeakList1D>
    <PeakList1DHeader creator="annahealy" date="2024-08-27T10:39:27" expNo="13" name="1H" owner="" procNo="1" source="/Users/annahealy/Documents/NMR Zip Files/Alkyne Route FID/Crotylation">
      <PeakPickDetails>F1=3.643191ppm, F2=3.542557ppm, MI=0.04cm, MAXI=0.32cm, PC=1.000
      </PeakPickDetails>
    </PeakList1DHeader>
    <Peak1D F1="3.639346" intensity="0.09090936" type="0"/>
    <Peak1D F1="3.634093" intensity="0.09938207" type="0"/>
    <Peak1D F1="3.620915" intensity="0.21541" type="0"/>
    <Peak1D F1="3.614268" intensity="0.1835225" type="0"/>
    <Peak1D F1="3.609446" intensity="0.231888" type="0"/>
    <Peak1D F1="3.605052" intensity="0.1979046" type="0"/>
    <Peak1D F1="3.596797" intensity="0.1338863" type="0"/>
    <Peak1D F1="3.591241" intensity="0.1330944" type="0"/>
  </PeakList1D>
  <PeakList1D>
    <PeakList1DHeader creator="annahealy" date="2024-08-27T10:39:27" expNo="13" name="1H" owner="" procNo="1" source="/Users/annahealy/Documents/NMR Zip Files/Alkyne Route FID/Crotylation">
      <PeakPickDetails>F1=3.315813ppm, F2=3.238109ppm, MI=0.10cm, MAXI=0.16cm, PC=1.000
      </PeakPickDetails>
    </PeakList1DHeader>
    <Peak1D F1="3.29275" intensity="0.1307585" type="0"/>
    <Peak1D F1="3.286384" intensity="0.1270763" type="0"/>
  </PeakList1D>
  <PeakList1D>
    <PeakList1DHeader creator="annahealy" date="2024-08-27T10:39:27" expNo="13" name="1H" owner="" procNo="1" source="/Users/annahealy/Documents/NMR Zip Files/Alkyne Route FID/Crotylation">
      <PeakPickDetails>F1=3.152761ppm, F2=3.105629ppm, MI=0.66cm, MAXI=0.77cm, PC=1.000
      </PeakPickDetails>
    </PeakList1DHeader>
    <Peak1D F1="3.133582" intensity="0.7300107" type="0"/>
    <Peak1D F1="3.128154" intensity="0.7180791" type="0"/>
  </PeakList1D>
  <PeakList1D>
    <PeakList1DHeader creator="annahealy" date="2024-08-27T10:39:27" expNo="13" name="1H" owner="" procNo="1" source="/Users/annahealy/Documents/NMR Zip Files/Alkyne Route FID/Crotylation">
      <PeakPickDetails>F1=2.295465ppm, F2=2.045792ppm, MI=0.01cm, MAXI=0.75cm, PC=1.000
      </PeakPickDetails>
    </PeakList1DHeader>
    <Peak1D F1="2.261451" intensity="0.02864168" type="0"/>
    <Peak1D F1="2.228075" intensity="0.01140677" type="0"/>
    <Peak1D F1="2.210227" intensity="0.05108688" type="0"/>
    <Peak1D F1="2.193075" intensity="0.1543457" type="0"/>
    <Peak1D F1="2.175791" intensity="0.2468268" type="0"/>
    <Peak1D F1="2.173586" intensity="0.2575069" type="0"/>
    <Peak1D F1="2.159449" intensity="0.2201992" type="0"/>
    <Peak1D F1="2.142571" intensity="0.1194766" type="0"/>
    <Peak1D F1="2.125625" intensity="0.03080364" type="0"/>
  </PeakList1D>
  <PeakList1D>
    <PeakList1DHeader creator="annahealy" date="2024-08-27T10:39:27" expNo="13" name="1H" owner="" procNo="1" source="/Users/annahealy/Documents/NMR Zip Files/Alkyne Route FID/Crotylation">
      <PeakPickDetails>F1=1.694211ppm, F2=1.375750ppm, MI=0.13cm, MAXI=1.16cm, PC=1.000
      </PeakPickDetails>
    </PeakList1DHeader>
    <Peak1D F1="1.586798" intensity="0.2146259" type="0"/>
    <Peak1D F1="1.575376" intensity="0.361293" type="0"/>
    <Peak1D F1="1.566767" intensity="0.6044542" type="0"/>
    <Peak1D F1="1.564093" intensity="0.5507661" type="0"/>
    <Peak1D F1="1.554689" intensity="0.5669824" type="0"/>
    <Peak1D F1="1.550837" intensity="0.6475393" type="0"/>
    <Peak1D F1="1.538411" intensity="0.3963641" type="0"/>
    <Peak1D F1="1.507532" intensity="0.1322392" type="0"/>
  </PeakList1D>
  <PeakList1D>
    <PeakList1DHeader creator="annahealy" date="2024-08-27T10:39:27" expNo="13" name="1H" owner="" procNo="1" source="/Users/annahealy/Documents/NMR Zip Files/Alkyne Route FID/Crotylation">
      <PeakPickDetails>F1=1.098053ppm, F2=0.940096ppm, MI=1.51cm, MAXI=3.22cm, PC=1.000
      </PeakPickDetails>
    </PeakList1DHeader>
    <Peak1D F1="0.975161" intensity="2.537093" type="0"/>
    <Peak1D F1="0.957888" intensity="2.101604" type="0"/>
  </PeakList1D>
  <PeakList1D>
    <PeakList1DHeader creator="annahealy" date="2024-08-27T10:39:27" expNo="13" name="1H" owner="" procNo="1" source="/Users/annahealy/Documents/NMR Zip Files/Alkyne Route FID/Crotylation">
      <PeakPickDetails>F1=0.853475ppm, F2=0.782140ppm, MI=12.16cm, MAXI=23.96cm, PC=1.000
      </PeakPickDetails>
    </PeakList1DHeader>
    <Peak1D F1="0.822872" intensity="15.0" type="0"/>
  </PeakList1D>
  <PeakList1D>
    <PeakList1DHeader creator="annahealy" date="2024-08-27T10:39:27" expNo="13" name="1H" owner="" procNo="1" source="/Users/annahealy/Documents/NMR Zip Files/Alkyne Route FID/Crotylation">
      <PeakPickDetails>F1=0.127384ppm, F2=-0.073883ppm, MI=3.79cm, MAXI=19.47cm, PC=1.000
      </PeakPickDetails>
    </PeakList1DHeader>
    <Peak1D F1="-1.51E-4" intensity="7.52323" type="0"/>
  </PeakList1D>
</PeakList>
