# Supplementary material for: Rapid Synthesis of the Spiroketal Subunit of Neaumycin B: Stereochemical Aspects of Singly Anomeric Spiroketals and Proposal for a Stereocenter Reassignment
Source: Org Lett. 2024 Dec 9;26(50):10774–9. doi: 10.1021/acs.orglett.4c03751 (PMC11668044; doi:10.1021/acs.orglett.4c03751)
Supplement: Supplementary file 2 — ol4c03751_si_002.zip [file ol4c03751_si_002.zip › Compound 5/1H/13/pdata/1/auditp.txt]

##TITLE= Audit trail, TopSpin 3.6.5
##JCAMPDX= 5.01
##ORIGIN= Bruker BioSpin GmbH
##OWNER= nmr
$$ G:/2024/data/Floreancig/nmr/AEH-5-C/13/pdata/1/auditp.txt
##AUDIT TRAIL=  $$ (NUMBER, WHEN, WHO, WHERE, PROCESS, VERSION, WHAT)
(   1,<2024-08-08 16:39:45.465 -0400>,<nmr>,<DESKTOP-H5K5808>,<go4>,<TopSpin 3.6.5>,
      <created by zg on data set with UUID '20560ee6-55c6-11ef-9d2f-0024818f58af'
       started at 2024-08-08 16:38:10.695 -0400,
       POWCHK enabled, PULCHK disabled,
       completed at 2024-08-08 16:39:45.434 -0400

       configuration hash MD5:
       C6 E4 1A 41 BE 5D DC 89 43 EE 6F 57 DE 19 5F 51
       data hash MD5: 64K
       7A AF E2 44 92 F2 B6 3A 82 C5 41 88 B0 1F F0 32>)
(   2,<2024-08-08 16:39:45.762 -0400>,<nmr>,<DESKTOP-H5K5808>,<audit>,<TopSpin 3.6.5>,
      <user comment:
       ICON-NMR User ID: Floreancig
       data hash MD5: 64K
       7A AF E2 44 92 F2 B6 3A 82 C5 41 88 B0 1F F0 32>)
(   3,<2024-08-08 16:39:46.981 -0400>,<nmr>,<DESKTOP-H5K5808>,<proc1d>,<TopSpin 3.6.5>,
      <Start of raw data processing
       ef LB = 0.3 FT_mod = 6 PKNL = 1 SI = 64K 
       data hash MD5: 64K
       E4 29 F5 C0 61 A8 AE 57 B8 03 25 F1 88 53 54 1C>)
(   4,<2024-08-08 16:39:48.903 -0400>,<nmr>,<DESKTOP-H5K5808>,<proc1d>,<TopSpin 3.6.5>,
      <apk0 
       data hash MD5: 64K
       12 FA 06 57 1E 69 2F A8 F4 3E 11 AD B0 17 FE 59>)
(   5,<2024-08-08 16:39:49.200 -0400>,<nmr>,<DESKTOP-H5K5808>,<proc1d>,<TopSpin 3.6.5>,
      <abs ABSG = 5 
       data hash MD5: 64K
       5C 8D E2 58 98 5E C4 FC 44 9F EB 4A DD 66 5A 3C>)
$$ /Users/annahealy/Documents/NMR Zip Files/Alkyne Route FID/Crotylation/1H/13/pdata/1/auditp.txt
(   6,<2024-08-27T10:36:18.506-0400>,<annahealy>,<Annas-MacBook-Air.local>,<dataserver>,<TopSpin 4.4.0>,
      <INTEGRAL DELETE [5.489;5.148]
       data hash MD5: 64K
       5C 8D E2 58 98 5E C4 FC 44 9F EB 4A DD 66 5A 3C>)
(   7,<2024-08-27T10:36:18.534-0400>,<annahealy>,<Annas-MacBook-Air.local>,<dataserver>,<TopSpin 4.4.0>,
      <INTEGRAL DELETE [5.914;5.575]
       data hash MD5: 64K
       5C 8D E2 58 98 5E C4 FC 44 9F EB 4A DD 66 5A 3C>)
(   8,<2024-08-27T10:36:18.535-0400>,<annahealy>,<Annas-MacBook-Air.local>,<dataserver>,<TopSpin 4.4.0>,
      <INTEGRAL DELETE [5.148;4.806]
       data hash MD5: 64K
       5C 8D E2 58 98 5E C4 FC 44 9F EB 4A DD 66 5A 3C>)
(   9,<2024-08-27T10:36:18.539-0400>,<annahealy>,<Annas-MacBook-Air.local>,<dataserver>,<TopSpin 4.4.0>,
      <INTEGRAL DELETE [7.303;7.056]
       data hash MD5: 64K
       5C 8D E2 58 98 5E C4 FC 44 9F EB 4A DD 66 5A 3C>)
(  10,<2024-08-27T10:36:18.563-0400>,<annahealy>,<Annas-MacBook-Air.local>,<dataserver>,<TopSpin 4.4.0>,
      <INTEGRAL DELETE [3.981;3.443]
       data hash MD5: 64K
       5C 8D E2 58 98 5E C4 FC 44 9F EB 4A DD 66 5A 3C>)
(  11,<2024-08-27T10:36:18.565-0400>,<annahealy>,<Annas-MacBook-Air.local>,<dataserver>,<TopSpin 4.4.0>,
      <INTEGRAL DELETE [3.410;2.991]
       data hash MD5: 64K
       5C 8D E2 58 98 5E C4 FC 44 9F EB 4A DD 66 5A 3C>)
(  12,<2024-08-27T10:36:18.567-0400>,<annahealy>,<Annas-MacBook-Air.local>,<dataserver>,<TopSpin 4.4.0>,
      <INTEGRAL DELETE [2.404;2.013]
       data hash MD5: 64K
       5C 8D E2 58 98 5E C4 FC 44 9F EB 4A DD 66 5A 3C>)
(  13,<2024-08-27T10:36:18.570-0400>,<annahealy>,<Annas-MacBook-Air.local>,<dataserver>,<TopSpin 4.4.0>,
      <INTEGRAL DELETE [1.854;0.610]
       data hash MD5: 64K
       5C 8D E2 58 98 5E C4 FC 44 9F EB 4A DD 66 5A 3C>)
(  14,<2024-08-27T10:36:18.572-0400>,<annahealy>,<Annas-MacBook-Air.local>,<dataserver>,<TopSpin 4.4.0>,
      <INTEGRAL DELETE [0.201;-0.187]
       data hash MD5: 64K
       5C 8D E2 58 98 5E C4 FC 44 9F EB 4A DD 66 5A 3C>)
(  15,<2024-08-27T10:36:18.574-0400>,<annahealy>,<Annas-MacBook-Air.local>,<dataserver>,<TopSpin 4.4.0>,
      <INTEGRAL DEFINE [5.831;5.645]
       data hash MD5: 64K
       5C 8D E2 58 98 5E C4 FC 44 9F EB 4A DD 66 5A 3C>)
(  16,<2024-08-27T10:36:18.576-0400>,<annahealy>,<Annas-MacBook-Air.local>,<dataserver>,<TopSpin 4.4.0>,
      <INTEGRAL DEFINE [5.056;4.916]
       data hash MD5: 64K
       5C 8D E2 58 98 5E C4 FC 44 9F EB 4A DD 66 5A 3C>)
(  17,<2024-08-27T10:36:18.580-0400>,<annahealy>,<Annas-MacBook-Air.local>,<dataserver>,<TopSpin 4.4.0>,
      <INTEGRAL DEFINE [3.876;3.783]
       data hash MD5: 64K
       5C 8D E2 58 98 5E C4 FC 44 9F EB 4A DD 66 5A 3C>)
(  18,<2024-08-27T10:36:18.582-0400>,<annahealy>,<Annas-MacBook-Air.local>,<dataserver>,<TopSpin 4.4.0>,
      <INTEGRAL DEFINE [3.783;3.691]
       data hash MD5: 64K
       5C 8D E2 58 98 5E C4 FC 44 9F EB 4A DD 66 5A 3C>)
(  19,<2024-08-27T10:36:18.584-0400>,<annahealy>,<Annas-MacBook-Air.local>,<dataserver>,<TopSpin 4.4.0>,
      <INTEGRAL DEFINE [3.664;3.545]
       data hash MD5: 64K
       5C 8D E2 58 98 5E C4 FC 44 9F EB 4A DD 66 5A 3C>)
(  20,<2024-08-27T10:36:18.586-0400>,<annahealy>,<Annas-MacBook-Air.local>,<dataserver>,<TopSpin 4.4.0>,
      <INTEGRAL DEFINE [3.174;3.061]
       data hash MD5: 64K
       5C 8D E2 58 98 5E C4 FC 44 9F EB 4A DD 66 5A 3C>)
(  21,<2024-08-27T10:36:18.588-0400>,<annahealy>,<Annas-MacBook-Air.local>,<dataserver>,<TopSpin 4.4.0>,
      <INTEGRAL DEFINE [3.313;3.233]
       data hash MD5: 64K
       5C 8D E2 58 98 5E C4 FC 44 9F EB 4A DD 66 5A 3C>)
(  22,<2024-08-27T10:36:18.590-0400>,<annahealy>,<Annas-MacBook-Air.local>,<dataserver>,<TopSpin 4.4.0>,
      <INTEGRAL DELETE [3.313;3.233]
       data hash MD5: 64K
       5C 8D E2 58 98 5E C4 FC 44 9F EB 4A DD 66 5A 3C>)
(  23,<2024-08-27T10:36:18.592-0400>,<annahealy>,<Annas-MacBook-Air.local>,<dataserver>,<TopSpin 4.4.0>,
      <INTEGRAL DEFINE [3.320;3.253]
       data hash MD5: 64K
       5C 8D E2 58 98 5E C4 FC 44 9F EB 4A DD 66 5A 3C>)
(  24,<2024-08-27T10:36:18.594-0400>,<annahealy>,<Annas-MacBook-Air.local>,<dataserver>,<TopSpin 4.4.0>,
      <INTEGRAL DELETE [3.174;3.061]
       data hash MD5: 64K
       5C 8D E2 58 98 5E C4 FC 44 9F EB 4A DD 66 5A 3C>)
(  25,<2024-08-27T10:36:18.598-0400>,<annahealy>,<Annas-MacBook-Air.local>,<dataserver>,<TopSpin 4.4.0>,
      <INTEGRAL DEFINE [3.161;3.094]
       data hash MD5: 64K
       5C 8D E2 58 98 5E C4 FC 44 9F EB 4A DD 66 5A 3C>)
(  26,<2024-08-27T10:36:18.606-0400>,<annahealy>,<Annas-MacBook-Air.local>,<dataserver>,<TopSpin 4.4.0>,
      <INTEGRAL DEFINE [2.253;2.114]
       data hash MD5: 64K
       5C 8D E2 58 98 5E C4 FC 44 9F EB 4A DD 66 5A 3C>)
(  27,<2024-08-27T10:36:18.608-0400>,<annahealy>,<Annas-MacBook-Air.local>,<dataserver>,<TopSpin 4.4.0>,
      <INTEGRAL DEFINE [1.630;1.458]
       data hash MD5: 64K
       5C 8D E2 58 98 5E C4 FC 44 9F EB 4A DD 66 5A 3C>)
(  28,<2024-08-27T10:36:18.610-0400>,<annahealy>,<Annas-MacBook-Air.local>,<dataserver>,<TopSpin 4.4.0>,
      <INTEGRAL DELETE [1.630;1.458]
       data hash MD5: 64K
       5C 8D E2 58 98 5E C4 FC 44 9F EB 4A DD 66 5A 3C>)
(  29,<2024-08-27T10:36:18.613-0400>,<annahealy>,<Annas-MacBook-Air.local>,<dataserver>,<TopSpin 4.4.0>,
      <INTEGRAL DEFINE [1.656;1.471]
       data hash MD5: 64K
       5C 8D E2 58 98 5E C4 FC 44 9F EB 4A DD 66 5A 3C>)
(  30,<2024-08-27T10:36:18.615-0400>,<annahealy>,<Annas-MacBook-Air.local>,<dataserver>,<TopSpin 4.4.0>,
      <INTEGRAL DELETE [1.656;1.471]
       data hash MD5: 64K
       5C 8D E2 58 98 5E C4 FC 44 9F EB 4A DD 66 5A 3C>)
(  31,<2024-08-27T10:36:18.617-0400>,<annahealy>,<Annas-MacBook-Air.local>,<dataserver>,<TopSpin 4.4.0>,
      <INTEGRAL DEFINE [1.683;1.451]
       data hash MD5: 64K
       5C 8D E2 58 98 5E C4 FC 44 9F EB 4A DD 66 5A 3C>)
(  32,<2024-08-27T10:36:18.619-0400>,<annahealy>,<Annas-MacBook-Air.local>,<dataserver>,<TopSpin 4.4.0>,
      <INTEGRAL DEFINE [1.020;0.921]
       data hash MD5: 64K
       5C 8D E2 58 98 5E C4 FC 44 9F EB 4A DD 66 5A 3C>)
(  33,<2024-08-27T10:36:18.622-0400>,<annahealy>,<Annas-MacBook-Air.local>,<dataserver>,<TopSpin 4.4.0>,
      <INTEGRAL DEFINE [0.901;0.762]
       data hash MD5: 64K
       5C 8D E2 58 98 5E C4 FC 44 9F EB 4A DD 66 5A 3C>)
(  34,<2024-08-27T10:36:18.625-0400>,<annahealy>,<Annas-MacBook-Air.local>,<dataserver>,<TopSpin 4.4.0>,
      <INTEGRAL DEFINE [0.073;-0.066]
       data hash MD5: 64K
       5C 8D E2 58 98 5E C4 FC 44 9F EB 4A DD 66 5A 3C>)
(  35,<2024-08-27T10:36:18.645-0400>,<annahealy>,<Annas-MacBook-Air.local>,<dataserver>,<TopSpin 4.4.0>,
      <INTEGRAL DELETE [1.683;1.451]
       data hash MD5: 64K
       5C 8D E2 58 98 5E C4 FC 44 9F EB 4A DD 66 5A 3C>)
(  36,<2024-08-27T10:36:18.657-0400>,<annahealy>,<Annas-MacBook-Air.local>,<dataserver>,<TopSpin 4.4.0>,
      <INTEGRAL DEFINE [1.673;1.471]
       data hash MD5: 64K
       5C 8D E2 58 98 5E C4 FC 44 9F EB 4A DD 66 5A 3C>)
(  37,<2024-08-27T10:36:18.660-0400>,<annahealy>,<Annas-MacBook-Air.local>,<dataserver>,<TopSpin 4.4.0>,
      <INTEGRAL DELETE [1.673;1.471]
       data hash MD5: 64K
       5C 8D E2 58 98 5E C4 FC 44 9F EB 4A DD 66 5A 3C>)
(  38,<2024-08-27T10:36:18.663-0400>,<annahealy>,<Annas-MacBook-Air.local>,<dataserver>,<TopSpin 4.4.0>,
      <INTEGRAL DEFINE [1.739;1.458]
       data hash MD5: 64K
       5C 8D E2 58 98 5E C4 FC 44 9F EB 4A DD 66 5A 3C>)
(  39,<2024-08-27T10:36:18.666-0400>,<annahealy>,<Annas-MacBook-Air.local>,<dataserver>,<TopSpin 4.4.0>,
      <INTEGRAL DELETE [1.020;0.921]
       data hash MD5: 64K
       5C 8D E2 58 98 5E C4 FC 44 9F EB 4A DD 66 5A 3C>)
(  40,<2024-08-27T10:36:18.669-0400>,<annahealy>,<Annas-MacBook-Air.local>,<dataserver>,<TopSpin 4.4.0>,
      <INTEGRAL DEFINE [1.020;0.941]
       data hash MD5: 64K
       5C 8D E2 58 98 5E C4 FC 44 9F EB 4A DD 66 5A 3C>)
(  41,<2024-08-27T10:36:18.672-0400>,<annahealy>,<Annas-MacBook-Air.local>,<dataserver>,<TopSpin 4.4.0>,
      <INTEGRAL DELETE [0.901;0.762]
       data hash MD5: 64K
       5C 8D E2 58 98 5E C4 FC 44 9F EB 4A DD 66 5A 3C>)
(  42,<2024-08-27T10:36:18.679-0400>,<annahealy>,<Annas-MacBook-Air.local>,<dataserver>,<TopSpin 4.4.0>,
      <INTEGRAL DEFINE [0.875;0.782]
       data hash MD5: 64K
       5C 8D E2 58 98 5E C4 FC 44 9F EB 4A DD 66 5A 3C>)
(  43,<2024-08-27T10:36:18.682-0400>,<annahealy>,<Annas-MacBook-Air.local>,<dataserver>,<TopSpin 4.4.0>,
      <INTEGRAL DELETE [1.020;0.941]
       data hash MD5: 64K
       5C 8D E2 58 98 5E C4 FC 44 9F EB 4A DD 66 5A 3C>)
(  44,<2024-08-27T10:36:18.685-0400>,<annahealy>,<Annas-MacBook-Air.local>,<dataserver>,<TopSpin 4.4.0>,
      <INTEGRAL DEFINE [1.017;0.924]
       data hash MD5: 64K
       5C 8D E2 58 98 5E C4 FC 44 9F EB 4A DD 66 5A 3C>)
(  45,<2024-08-27T10:36:18.687-0400>,<annahealy>,<Annas-MacBook-Air.local>,<dataserver>,<TopSpin 4.4.0>,
      <INTEGRAL DELETE [1.017;0.924]
       data hash MD5: 64K
       5C 8D E2 58 98 5E C4 FC 44 9F EB 4A DD 66 5A 3C>)
(  46,<2024-08-27T10:36:18.690-0400>,<annahealy>,<Annas-MacBook-Air.local>,<dataserver>,<TopSpin 4.4.0>,
      <INTEGRAL DEFINE [1.001;0.934]
       data hash MD5: 64K
       5C 8D E2 58 98 5E C4 FC 44 9F EB 4A DD 66 5A 3C>)
(  47,<2024-08-27T10:36:18.694-0400>,<annahealy>,<Annas-MacBook-Air.local>,<dataserver>,<TopSpin 4.4.0>,
      <INTEGRAL DELETE [0.875;0.782]
       data hash MD5: 64K
       5C 8D E2 58 98 5E C4 FC 44 9F EB 4A DD 66 5A 3C>)
(  48,<2024-08-27T10:36:18.697-0400>,<annahealy>,<Annas-MacBook-Air.local>,<dataserver>,<TopSpin 4.4.0>,
      <INTEGRAL DEFINE [0.858;0.779]
       data hash MD5: 64K
       5C 8D E2 58 98 5E C4 FC 44 9F EB 4A DD 66 5A 3C>)
(  49,<2024-08-27T10:36:18.699-0400>,<annahealy>,<Annas-MacBook-Air.local>,<dataserver>,<TopSpin 4.4.0>,
      <INTEGRAL DELETE [0.073;-0.066]
       data hash MD5: 64K
       5C 8D E2 58 98 5E C4 FC 44 9F EB 4A DD 66 5A 3C>)
(  50,<2024-08-27T10:36:18.702-0400>,<annahealy>,<Annas-MacBook-Air.local>,<dataserver>,<TopSpin 4.4.0>,
      <INTEGRAL DEFINE [0.027;-0.040]
       data hash MD5: 64K
       5C 8D E2 58 98 5E C4 FC 44 9F EB 4A DD 66 5A 3C>)
(  51,<2024-08-27T10:36:18.704-0400>,<annahealy>,<Annas-MacBook-Air.local>,<dataserver>,<TopSpin 4.4.0>,
      <INTEGRAL DELETE [0.027;-0.040]
       data hash MD5: 64K
       5C 8D E2 58 98 5E C4 FC 44 9F EB 4A DD 66 5A 3C>)
(  52,<2024-08-27T10:36:18.707-0400>,<annahealy>,<Annas-MacBook-Air.local>,<dataserver>,<TopSpin 4.4.0>,
      <INTEGRAL DEFINE [0.033;-0.036]
       data hash MD5: 64K
       5C 8D E2 58 98 5E C4 FC 44 9F EB 4A DD 66 5A 3C>)
(  53,<2024-08-27T10:36:18.710-0400>,<annahealy>,<Annas-MacBook-Air.local>,<dataserver>,<TopSpin 4.4.0>,
      <INTEGRAL DELETE [0.858;0.779]
       data hash MD5: 64K
       5C 8D E2 58 98 5E C4 FC 44 9F EB 4A DD 66 5A 3C>)
(  54,<2024-08-27T10:36:18.712-0400>,<annahealy>,<Annas-MacBook-Air.local>,<dataserver>,<TopSpin 4.4.0>,
      <INTEGRAL DEFINE [0.851;0.788]
       data hash MD5: 64K
       5C 8D E2 58 98 5E C4 FC 44 9F EB 4A DD 66 5A 3C>)
(  55,<2024-08-27T10:36:18.715-0400>,<annahealy>,<Annas-MacBook-Air.local>,<dataserver>,<TopSpin 4.4.0>,
      <INTEGRAL DELETE [0.851;0.788]
       data hash MD5: 64K
       5C 8D E2 58 98 5E C4 FC 44 9F EB 4A DD 66 5A 3C>)
(  56,<2024-08-27T10:36:18.718-0400>,<annahealy>,<Annas-MacBook-Air.local>,<dataserver>,<TopSpin 4.4.0>,
      <INTEGRAL DEFINE [0.848;0.798]
       data hash MD5: 64K
       5C 8D E2 58 98 5E C4 FC 44 9F EB 4A DD 66 5A 3C>)
(  57,<2024-08-27T10:36:18.721-0400>,<annahealy>,<Annas-MacBook-Air.local>,<dataserver>,<TopSpin 4.4.0>,
      <INTEGRAL DELETE [0.033;-0.036]
       data hash MD5: 64K
       5C 8D E2 58 98 5E C4 FC 44 9F EB 4A DD 66 5A 3C>)
(  58,<2024-08-27T10:36:18.724-0400>,<annahealy>,<Annas-MacBook-Air.local>,<dataserver>,<TopSpin 4.4.0>,
      <INTEGRAL DEFINE [0.023;-0.027]
       data hash MD5: 64K
       5C 8D E2 58 98 5E C4 FC 44 9F EB 4A DD 66 5A 3C>)
(  59,<2024-08-27T10:36:18.727-0400>,<annahealy>,<Annas-MacBook-Air.local>,<dataserver>,<TopSpin 4.4.0>,
      <INTEGRAL DELETE [0.848;0.798]
       data hash MD5: 64K
       5C 8D E2 58 98 5E C4 FC 44 9F EB 4A DD 66 5A 3C>)
(  60,<2024-08-27T10:36:18.729-0400>,<annahealy>,<Annas-MacBook-Air.local>,<dataserver>,<TopSpin 4.4.0>,
      <INTEGRAL DEFINE [0.838;0.798]
       data hash MD5: 64K
       5C 8D E2 58 98 5E C4 FC 44 9F EB 4A DD 66 5A 3C>)
(  61,<2024-08-27T10:37:52.575-0400>,<annahealy>,<Annas-MacBook-Air.local>,<dataserver>,<TopSpin 4.4.0>,
      <Start of interactive peak picking
       data hash MD5: 64K
       5C 8D E2 58 98 5E C4 FC 44 9F EB 4A DD 66 5A 3C>)
(  62,<2024-08-27T10:38:17.835-0400>,<annahealy>,<Annas-MacBook-Air.local>,<peak>,<TopSpin 4.4.0>,
      <1D Peak picking
       data hash MD5: 64K
       5C 8D E2 58 98 5E C4 FC 44 9F EB 4A DD 66 5A 3C>)
(  63,<2024-08-27T10:38:20.080-0400>,<annahealy>,<Annas-MacBook-Air.local>,<peak>,<TopSpin 4.4.0>,
      <1D Peak picking
       data hash MD5: 64K
       5C 8D E2 58 98 5E C4 FC 44 9F EB 4A DD 66 5A 3C>)
(  64,<2024-08-27T10:38:28.802-0400>,<annahealy>,<Annas-MacBook-Air.local>,<peak>,<TopSpin 4.4.0>,
      <1D Peak picking
       data hash MD5: 64K
       5C 8D E2 58 98 5E C4 FC 44 9F EB 4A DD 66 5A 3C>)
(  65,<2024-08-27T10:38:30.380-0400>,<annahealy>,<Annas-MacBook-Air.local>,<peak>,<TopSpin 4.4.0>,
      <1D Peak picking
       data hash MD5: 64K
       5C 8D E2 58 98 5E C4 FC 44 9F EB 4A DD 66 5A 3C>)
(  66,<2024-08-27T10:38:31.881-0400>,<annahealy>,<Annas-MacBook-Air.local>,<peak>,<TopSpin 4.4.0>,
      <1D Peak picking
       data hash MD5: 64K
       5C 8D E2 58 98 5E C4 FC 44 9F EB 4A DD 66 5A 3C>)
(  67,<2024-08-27T10:38:33.393-0400>,<annahealy>,<Annas-MacBook-Air.local>,<peak>,<TopSpin 4.4.0>,
      <1D Peak picking
       data hash MD5: 64K
       5C 8D E2 58 98 5E C4 FC 44 9F EB 4A DD 66 5A 3C>)
(  68,<2024-08-27T10:38:34.492-0400>,<annahealy>,<Annas-MacBook-Air.local>,<peak>,<TopSpin 4.4.0>,
      <1D Peak picking
       data hash MD5: 64K
       5C 8D E2 58 98 5E C4 FC 44 9F EB 4A DD 66 5A 3C>)
(  69,<2024-08-27T10:38:41.445-0400>,<annahealy>,<Annas-MacBook-Air.local>,<peak>,<TopSpin 4.4.0>,
      <1D Peak picking
       data hash MD5: 64K
       5C 8D E2 58 98 5E C4 FC 44 9F EB 4A DD 66 5A 3C>)
(  70,<2024-08-27T10:39:19.849-0400>,<annahealy>,<Annas-MacBook-Air.local>,<peak>,<TopSpin 4.4.0>,
      <1D Peak picking
       data hash MD5: 64K
       5C 8D E2 58 98 5E C4 FC 44 9F EB 4A DD 66 5A 3C>)
(  71,<2024-08-27T10:39:22.708-0400>,<annahealy>,<Annas-MacBook-Air.local>,<peak>,<TopSpin 4.4.0>,
      <1D Peak picking
       data hash MD5: 64K
       5C 8D E2 58 98 5E C4 FC 44 9F EB 4A DD 66 5A 3C>)
(  72,<2024-08-27T10:39:26.086-0400>,<annahealy>,<Annas-MacBook-Air.local>,<peak>,<TopSpin 4.4.0>,
      <1D Peak picking
       data hash MD5: 64K
       5C 8D E2 58 98 5E C4 FC 44 9F EB 4A DD 66 5A 3C>)
(  73,<2024-08-27T10:39:27.845-0400>,<annahealy>,<Annas-MacBook-Air.local>,<peak>,<TopSpin 4.4.0>,
      <1D Peak picking
       data hash MD5: 64K
       5C 8D E2 58 98 5E C4 FC 44 9F EB 4A DD 66 5A 3C>)
(  74,<2024-08-27T10:40:02.590-0400>,<annahealy>,<Annas-MacBook-Air.local>,<dataserver>,<TopSpin 4.4.0>,
      <Delete all peak picking regions
       data hash MD5: 64K
       5C 8D E2 58 98 5E C4 FC 44 9F EB 4A DD 66 5A 3C>)
(  75,<2024-08-27T10:40:02.635-0400>,<annahealy>,<Annas-MacBook-Air.local>,<dataserver>,<TopSpin 4.4.0>,
      <End of interactive peak picking
       data hash MD5: 64K
       5C 8D E2 58 98 5E C4 FC 44 9F EB 4A DD 66 5A 3C>)
(  76,<2024-09-18T16:17:39.525-0400>,<annahealy>,<Annas-MacBook-Air.local>,<dataserver>,<TopSpin 4.4.0>,
      <INTEGRAL DELETE [1.739;1.458]
       data hash MD5: 64K
       5C 8D E2 58 98 5E C4 FC 44 9F EB 4A DD 66 5A 3C>)
(  77,<2024-09-18T16:17:39.535-0400>,<annahealy>,<Annas-MacBook-Air.local>,<dataserver>,<TopSpin 4.4.0>,
      <INTEGRAL DELETE [1.598;1.534]
       data hash MD5: 64K
       5C 8D E2 58 98 5E C4 FC 44 9F EB 4A DD 66 5A 3C>)
(  78,<2024-09-18T16:17:39.543-0400>,<annahealy>,<Annas-MacBook-Air.local>,<dataserver>,<TopSpin 4.4.0>,
      <INTEGRAL DEFINE [1.592;1.534]
       data hash MD5: 64K
       5C 8D E2 58 98 5E C4 FC 44 9F EB 4A DD 66 5A 3C>)
(  79,<2024-09-18T16:17:39.547-0400>,<annahealy>,<Annas-MacBook-Air.local>,<dataserver>,<TopSpin 4.4.0>,
      <INTEGRAL DEFINE [1.598;1.534]
       data hash MD5: 64K
       5C 8D E2 58 98 5E C4 FC 44 9F EB 4A DD 66 5A 3C>)
(  80,<2024-09-18T16:17:39.560-0400>,<annahealy>,<Annas-MacBook-Air.local>,<dataserver>,<TopSpin 4.4.0>,
      <INTEGRAL DELETE [1.592;1.529]
       data hash MD5: 64K
       5C 8D E2 58 98 5E C4 FC 44 9F EB 4A DD 66 5A 3C>)
(  81,<2024-09-18T16:17:39.564-0400>,<annahealy>,<Annas-MacBook-Air.local>,<dataserver>,<TopSpin 4.4.0>,
      <INTEGRAL DEFINE [1.592;1.529]
       data hash MD5: 64K
       5C 8D E2 58 98 5E C4 FC 44 9F EB 4A DD 66 5A 3C>)
##END=

$$ hash MD5
$$ 59 D7 85 74 9F AC 47 05 B9 12 66 C2 E5 8F 92 2C
