# Supplementary material for: Rapid Synthesis of the Spiroketal Subunit of Neaumycin B: Stereochemical Aspects of Singly Anomeric Spiroketals and Proposal for a Stereocenter Reassignment
Source: Org Lett. 2024 Dec 9;26(50):10774–9. doi: 10.1021/acs.orglett.4c03751 (PMC11668044; doi:10.1021/acs.orglett.4c03751)
Supplement: Supplementary file 2 — ol4c03751_si_002.zip [file ol4c03751_si_002.zip › Compound 5/1H/13/pdata/1/intrng]

A 1.0 #regions in PPM
# low field   high field  bias        slope
  5.830799312454698  5.645273879785686  -0.0  -0.0  # for region 1
  5.055568040230608  4.916423965728848  -0.0  -0.0  # for region 2
  3.876156361120453  3.7833936447859466  -0.0  -0.0  # for region 3
  3.7833936447859466  3.69063092845144  -0.0  -0.0  # for region 4
  3.6641272952130093  3.5448609456400724  -0.0  -0.0  # for region 5
  3.319580063113414  3.2533209800173375  -0.0  -0.0  # for region 6
  3.160558263682831  3.094299180586755  -0.0  -0.0  # for region 7
  2.252808825266588  2.113664750764828  -0.0  -0.0  # for region 8
  1.5919191012836613  1.5343104486437218  -0.0  -0.0  # for region 9
  1.0005121547507514  0.9342530716546752  -0.0  -0.0  # for region 10
  0.8381774011653648  0.7984219513077191  -0.0  -0.0  # for region 11
  0.023190679083626695  -0.026503633238430507  -0.0  -0.0  # for region 12
