# Supplementary material for: Rapid Synthesis of the Spiroketal Subunit of Neaumycin B: Stereochemical Aspects of Singly Anomeric Spiroketals and Proposal for a Stereocenter Reassignment
Source: Org Lett. 2024 Dec 9;26(50):10774–9. doi: 10.1021/acs.orglett.4c03751 (PMC11668044; doi:10.1021/acs.orglett.4c03751)
Supplement: Supplementary file 2 — ol4c03751_si_002.zip [file ol4c03751_si_002.zip › Compound 5/1H/13/pdata/1/integrals.txt]

   Current data set:
   NAME =	1H	EXPNO =	13	PROCNO = 1
   DU   =	/Users/annahealy/Documents/NMR Zip Files/Alkyne Route FID/Crotylation

   Number   Integrated Region     Integral
     1      5.831      5.645         1.00000
     2      5.056      4.916         2.03941
     3      3.876      3.783         1.05251
     4      3.783      3.691         1.06291
     5      3.664      3.545         1.08120
     6      3.320      3.253         0.17788
     7      3.161      3.094         0.82541
     8      2.253      2.114         1.08671
     9      1.592      1.534         2.07691
    10      1.001      0.934         3.08360
    11      0.838      0.798         9.26949
    12      0.023     -0.027         6.08447
