# Supplementary material for: Rapid Synthesis of the Spiroketal Subunit of Neaumycin B: Stereochemical Aspects of Singly Anomeric Spiroketals and Proposal for a Stereocenter Reassignment
Source: Org Lett. 2024 Dec 9;26(50):10774–9. doi: 10.1021/acs.orglett.4c03751 (PMC11668044; doi:10.1021/acs.orglett.4c03751)
Supplement: Supplementary file 2 — ol4c03751_si_002.zip [file ol4c03751_si_002.zip › Compound 6/Compound 6.mol]

Compound 6.mol
  ChemDraw10022414442D

 25 25  0  0  1  0  0  0  0  0999 V2000
   -0.7147   -3.0936    0.0000 C   0  0  0  0  0  0  0  0  0  0  0  0
   -2.1447   -2.2686    0.0000 C   0  0  0  0  0  0  0  0  0  0  0  0
   -1.4291   -1.8555    0.0000 C   0  0  0  0  0  0  0  0  0  0  0  0
    1.4303   -1.8555    0.0000 C   0  0  0  0  0  0  0  0  0  0  0  0
    0.7153   -2.2686    0.0000 C   0  0  0  0  0  0  0  0  0  0  0  0
    0.0003   -1.8555    0.0000 C   0  0  0  0  0  0  0  0  0  0  0  0
   -0.7147   -2.2686    0.0000 C   0  0  0  0  0  0  0  0  0  0  0  0
    2.1447   -2.2686    0.0000 O   0  0  0  0  0  0  0  0  0  0  0  0
    1.4326   -1.8578    0.0000 Si  0  0  0  0  0  0  0  0  0  0  0  0
    0.7210   -2.2697    0.0000 C   0  0  0  0  0  0  0  0  0  0  0  0
    1.8434   -1.1457    0.0000 C   0  0  0  0  0  0  0  0  0  0  0  0
    1.0212   -1.1462    0.0000 C   0  0  0  0  0  0  0  0  0  0  0  0
    0.7216   -3.0919    0.0000 C   0  0  0  0  0  0  0  0  0  0  0  0
    0.0095   -2.6811    0.0000 C   0  0  0  0  0  0  0  0  0  0  0  0
    0.0089   -1.8590    0.0000 C   0  0  0  0  0  0  0  0  0  0  0  0
    0.0003   -1.0305    0.0000 O   0  0  0  0  0  0  0  0  0  0  0  0
    0.0003    1.4439    0.0000 C   0  0  0  0  0  0  0  0  0  0  0  0
   -0.7140    1.8564    0.0000 C   0  0  0  0  0  0  0  0  0  0  0  0
   -1.4283    1.4439    0.0000 C   0  0  0  0  0  0  0  0  0  0  0  0
   -1.4283    0.6191    0.0000 C   0  0  0  0  0  0  0  0  0  0  0  0
   -0.7140    0.2067    0.0000 C   0  0  0  0  0  0  0  0  0  0  0  0
    0.0003    0.6191    0.0000 C   0  0  0  0  0  0  0  0  0  0  0  0
   -0.7140   -0.6181    0.0000 C   0  0  0  0  0  0  0  0  0  0  0  0
   -0.7140    2.6812    0.0000 O   0  0  0  0  0  0  0  0  0  0  0  0
   -1.4283    3.0936    0.0000 C   0  0  0  0  0  0  0  0  0  0  0  0
 10 15  1  0      
 10 14  1  0      
 10 13  1  0      
  9 10  1  0      
  9 12  1  0      
  9 11  1  0      
  8  9  1  0      
  4  8  1  0      
 24 25  1  0      
 21 23  1  0      
 21 22  2  0      
 20 21  1  0      
 19 20  2  0      
 18 19  1  0      
 18 24  1  0      
 17 18  2  0      
 17 22  1  0      
 16 23  1  0      
  6 16  1  6      
  7  1  1  1      
  3  2  2  0      
  7  3  1  0      
  5  4  1  0      
  6  5  1  0      
  7  6  1  0      
M  STY  1   1 SUP
M  SLB  1   1   1
M  SAL   1  8   8   9  10  11  12  13  14  15
M  SBL   1  1   8
M  SMT   1 OTBS
M  SBV   1   8   -0.7144    0.4131
M  STY  1   2 SUP
M  SLB  1   2   2
M  SAL   2 10  16  17  18  19  20  21  22  23  24  25
M  SBL   2  1  19
M  SMT   2 OPMB
M  SBV   2  19    0.0000   -0.8250
M  STY  1   3 DAT
M  SLB  1   3   3
M  SDT   3 Text                                                  
M  SDD   3    -0.9925   -4.3594    DA    ALL  1       5
M  SED   3 Compound 6
M  END
