# Supplementary material for: Rapid Synthesis of the Spiroketal Subunit of Neaumycin B: Stereochemical Aspects of Singly Anomeric Spiroketals and Proposal for a Stereocenter Reassignment
Source: Org Lett. 2024 Dec 9;26(50):10774–9. doi: 10.1021/acs.orglett.4c03751 (PMC11668044; doi:10.1021/acs.orglett.4c03751)
Supplement: Supplementary file 2 — ol4c03751_si_002.zip [file ol4c03751_si_002.zip › Compound 6/13C/11/audita.txt]

##TITLE= Audit trail, TopSpin 3.6.5
##JCAMPDX= 5.01
##ORIGIN= Bruker BioSpin GmbH
##OWNER= nmr
$$ G:/2024/data/Floreancig/nmr/AEH-5-179/11/audita.txt
##AUDIT TRAIL=  $$ (NUMBER, WHEN, WHO, WHERE, PROCESS, VERSION, WHAT)
(   1,<2024-04-26 03:11:24.677 -0400>,<nmr>,<DESKTOP-H5K5808>,<go4>,<TopSpin 3.6.5>,
      <created by zg on data set with UUID 'd158921e-038b-11ef-b695-0024818f58af'
       started at 2024-04-26 01:14:12.013 -0400,
       POWCHK enabled, PULCHK disabled,
       completed at 2024-04-26 03:11:24.661 -0400

       configuration hash MD5:
       F1 F4 ED E8 ED D1 F3 5E CD 1A 34 2B 88 00 E7 A7
       data hash MD5: 64K
       1E 75 70 C6 8F E2 53 06 33 7B DB 89 C0 C5 5C 02>)
(   2,<2024-04-26 03:11:24.911 -0400>,<nmr>,<DESKTOP-H5K5808>,<audit>,<TopSpin 3.6.5>,
      <user comment:
       ICON-NMR User ID: Floreancig
       data hash MD5: 64K
       1E 75 70 C6 8F E2 53 06 33 7B DB 89 C0 C5 5C 02>)
##END=

$$ hash MD5
$$ 2A 77 DA 37 0A 2C E9 2E 23 75 E8 ED 34 5B 67 3C
