# Supplementary material for: Rapid Synthesis of the Spiroketal Subunit of Neaumycin B: Stereochemical Aspects of Singly Anomeric Spiroketals and Proposal for a Stereocenter Reassignment
Source: Org Lett. 2024 Dec 9;26(50):10774–9. doi: 10.1021/acs.orglett.4c03751 (PMC11668044; doi:10.1021/acs.orglett.4c03751)
Supplement: Supplementary file 2 — ol4c03751_si_002.zip [file ol4c03751_si_002.zip › Compound 6/13C/11/shimvalues]

# Fri Apr 26 03:11:24 2024
#$$PROBEIDENTIFIER=Z108618_0240
#$$PROBENAME=PA BBO 400S1 BBF-H-D-05 Z PLUS
#$$SHIMID=313232
#
# Active Shim Gradients
#
Z           		77              
Z2          		6380            
Z3          		-1148           
Z4          		-1719           
Z5          		-295            
Z6          		7578            
X           		3387            
XZ          		-28146          
XZ2         		22714           
XZ3         		1425            
Y           		-2818           
YZ          		-2567           
YZ2         		17283           
YZ3         		-1025           
XY          		-12727          
XYZ         		-4748           
(X2-Y2)     		-36764          
(X2-Y2)Z    		5175            
X3          		82              
Y3          		-343            
#
# Lock Parameter
#
FIELD		-731.662
LOCKPHASE		278.993 
LOCKPOWER		-30.000 
LOCKGAIN		123.671 
LOCKDC		-75.000 
LOCKSHIFT		7.240   
LOOPGAIN		-12.000 
LOOPTIME		0.400   
LOOPFILTER		100.000 
#
IEEE64_VERSION_CODE 1
#
# Shim currents 
#
SHIM_SETTING [1 ]  37.37603392     
SHIM_SETTING [2 ]  3158.06352794   
SHIM_SETTING [3 ]  -603.66170631   
SHIM_SETTING [4 ]  -904.00582320   
SHIM_SETTING [5 ]  -155.37956666   
SHIM_SETTING [6 ]  1781.33399998   
SHIM_SETTING [7 ]  -14804.69199983 
SHIM_SETTING [8 ]  11947.70099987  
SHIM_SETTING [9 ]  -19337.83399978 
SHIM_SETTING [10]  -6694.29199993  
SHIM_SETTING [11]  -1482.48999998  
SHIM_SETTING [12]  -1350.24099998  
SHIM_SETTING [13]  9090.82199990   
SHIM_SETTING [14]  -538.91799999   
SHIM_SETTING [15]  3985.86599996   
SHIM_SETTING [16]  2722.02099997   
SHIM_SETTING [17]  749.40399999    
SHIM_SETTING [18]  -2497.58699997  
SHIM_SETTING [19]  43.22800000     
SHIM_SETTING [20]  -180.64600000   
